# Supplementary material for: Carbon hollow fiber membranes for a molecular sieve with precise-cutoff ultramicropores for superior hydrogen separation
Source: Nat Commun. 2021 Jan 11;12:268. doi: 10.1038/s41467-020-20628-9 (PMC7801458; doi:10.1038/s41467-020-20628-9)
Supplement: Supplementary file 3 — Source Data [file 41467_2020_20628_MOESM3_ESM.xlsx]

## Sheet: Fig 2c
2 Theta	Intensity
°	a.u.
	CHFM-550	CHFM-700	CHFM-850
5	1634	2178	3270
5.01	1485	2202	3144
5.02	1508	2270	3231
5.03	1564	2251	3232
5.04	1600	2226	3216
5.05	1536	2191	3173
5.06	1499	2242	3152
5.07	1609	2255	3197
5.08	1493	2180	3164
5.09	1479	2195	3204
5.1	1523	2138	3161
5.11	1545	2182	3161
5.12	1519	2189	3157
5.13	1472	2208	3180
5.14	1529	2222	3129
5.15	1504	2284	3207
5.16	1472	2260	3153
5.17	1514	2234	3143
5.18	1425	2209	3132
5.19	1447	2212	3112
5.2	1479	2281	3130
5.21	1483	2207	3147
5.22	1489	2141	3125
5.23	1432	2314	3197
5.24	1547	2230	3186
5.25	1623	2202	3135
5.26	1496	2164	3056
5.27	1499	2257	3123
5.28	1469	2254	3110
5.29	1498	2129	3195
5.3	1430	2189	3155
5.31	1382	2245	3087
5.32	1507	2201	3202
5.33	1462	2244	3090
5.34	1354	2180	3122
5.35	1465	2193	3102
5.36	1445	2152	3113
5.37	1432	2218	3154
5.38	1470	2211	3061
5.39	1478	2188	3194
5.4	1531	2128	3114
5.41	1462	2197	3098
5.42	1484	2202	3091
5.43	1520	2159	3121
5.44	1483	2149	3071
5.45	1494	2124	3092
5.46	1452	2116	3131
5.47	1479	2138	3173
5.48	1464	2195	3158
5.49	1476	2116	3078
5.5	1506	2131	3120
5.51	1377	2149	3117
5.52	1474	2116	3090
5.53	1506	2070	3110
5.54	1445	2131	3119
5.55	1371	2103	3114
5.56	1462	2157	3074
5.57	1428	2168	3086
5.58	1440	2089	3084
5.59	1488	2065	3088
5.6	1490	2160	3168
5.61	1419	2151	3117
5.62	1475	2155	3026
5.63	1453	2134	3143
5.64	1523	2152	3069
5.65	1393	2110	3058
5.66	1404	2169	3102
5.67	1406	2166	3061
5.68	1383	2131	3078
5.69	1427	2090	3082
5.7	1375	2082	3119
5.71	1389	2116	3077
5.72	1348	2056	3112
5.73	1367	2139	3030
5.74	1326	2142	3164
5.75	1440	2086	3134
5.76	1331	2125	3117
5.77	1368	2131	3115
5.78	1375	2099	3029
5.79	1406	2081	3113
5.8	1356	2083	3050
5.81	1351	2051	3032
5.82	1344	2090	3121
5.83	1360	2082	3126
5.84	1364	2105	3148
5.85	1378	2090	3154
5.86	1379	2145	3023
5.87	1391	2061	3033
5.88	1377	2120	3058
5.89	1373	2035	3035
5.9	1434	2072	3013
5.91	1360	2097	3065
5.92	1349	2116	3048
5.93	1424	2109	3103
5.94	1416	2063	3043
5.95	1404	2032	2956
5.96	1403	2150	3025
5.97	1392	2117	3032
5.98	1295	2104	3100
5.99	1264	2176	3055
6	1310	2119	3037
6.01	1362	2076	3045
6.02	1421	2061	3032
6.03	1384	2069	3039
6.04	1425	2039	2995
6.05	1392	2093	3044
6.06	1356	2016	3058
6.07	1393	2035	3078
6.08	1358	2085	3006
6.09	1406	2098	3008
6.1	1385	2045	2992
6.11	1372	2123	3037
6.12	1294	2034	2974
6.13	1337	2006	2983
6.14	1296	2096	3104
6.15	1431	2090	3023
6.16	1347	2146	3010
6.17	1412	2126	3010
6.18	1284	2052	3015
6.19	1287	2030	3018
6.2	1340	2072	3014
6.21	1361	1988	3015
6.22	1221	2084	3013
6.23	1366	2077	2953
6.24	1367	2016	2998
6.25	1434	2100	3059
6.26	1329	2090	2990
6.27	1350	2119	3004
6.28	1291	2015	3108
6.29	1292	2044	2968
6.3	1285	2055	2933
6.31	1371	2090	2954
6.32	1360	2041	2959
6.33	1308	2124	2996
6.34	1315	1988	3018
6.35	1309	2081	2920
6.36	1296	2002	2965
6.37	1252	2065	2960
6.38	1317	2027	2875
6.39	1378	1996	2951
6.4	1347	2082	2980
6.41	1319	2054	2950
6.42	1343	2043	2956
6.43	1214	2060	2976
6.44	1280	2041	2995
6.45	1291	2022	2938
6.46	1318	2067	2966
6.47	1397	2022	2938
6.48	1320	2043	3004
6.49	1204	2018	2918
6.5	1318	2001	3001
6.51	1346	1988	2930
6.52	1356	2082	2938
6.53	1394	2028	2960
6.54	1358	2056	2991
6.55	1210	2071	2993
6.56	1209	2027	2996
6.57	1200	2046	2971
6.58	1201	1985	3021
6.59	1221	1951	2956
6.6	1207	2029	2982
6.61	1286	2101	2970
6.62	1251	2049	2937
6.63	1282	2053	2911
6.64	1234	2077	2871
6.65	1207	2080	2946
6.66	1244	2087	3006
6.67	1241	1963	2995
6.68	1304	1994	2948
6.69	1333	1959	2939
6.7	1291	2050	2957
6.71	1292	2021	2944
6.72	1257	2063	2913
6.73	1208	2060	2955
6.74	1301	1994	2916
6.75	1228	1926	2959
6.76	1239	1991	2987
6.77	1208	2079	2930
6.78	1289	1984	2908
6.79	1252	1952	3012
6.8	1264	2074	2920
6.81	1230	1980	2953
6.82	1276	1967	2916
6.83	1270	1957	2935
6.84	1264	2038	2921
6.85	1209	1951	2945
6.86	1203	1919	2934
6.87	1245	1993	2924
6.88	1311	1963	3012
6.89	1253	1947	2949
6.9	1241	2022	2978
6.91	1260	2034	2889
6.92	1240	2062	2883
6.93	1152	2011	2981
6.94	1178	1990	2946
6.95	1210	1964	2855
6.96	1230	1971	2867
6.97	1201	1981	2933
6.98	1320	1893	2973
6.99	1238	1961	2885
7	1259	1975	2930
7.01	1206	1970	2906
7.02	1248	1986	2959
7.03	1182	1926	2978
7.04	1220	2008	2905
7.05	1150	2005	2882
7.06	1193	1982	2934
7.07	1190	1975	2945
7.08	1185	1967	2936
7.09	1207	1938	2927
7.1	1217	1928	2877
7.11	1261	1959	2982
7.12	1225	1943	2865
7.13	1135	1995	2866
7.14	1206	1924	2923
7.15	1285	1920	2942
7.16	1272	1918	2913
7.17	1186	1940	2909
7.18	1301	1959	2931
7.19	1274	1848	2866
7.2	1207	1936	2820
7.21	1208	1951	2927
7.22	1231	1967	2894
7.23	1182	2011	2909
7.24	1249	1950	2859
7.25	1212	1999	2900
7.26	1179	1924	2835
7.27	1194	1886	2874
7.28	1183	1878	2859
7.29	1227	1942	2825
7.3	1220	1901	2851
7.31	1227	1927	2826
7.32	1195	1899	2920
7.33	1203	1971	2871
7.34	1184	1933	2819
7.35	1120	1933	2863
7.36	1140	1893	2919
7.37	1203	1932	2889
7.38	1174	1939	2875
7.39	1196	1952	2884
7.4	1231	2030	2874
7.41	1199	1943	2957
7.42	1142	1923	2908
7.43	1193	1934	2857
7.44	1173	1938	2883
7.45	1186	1895	2873
7.46	1196	1916	2898
7.47	1184	1958	2869
7.48	1194	1946	2904
7.49	1134	1908	2897
7.5	1141	1982	2906
7.51	1167	1935	2892
7.52	1295	1875	2888
7.53	1247	1924	2870
7.54	1149	1944	2881
7.55	1148	1941	2884
7.56	1212	1919	2815
7.57	1185	1905	2826
7.58	1187	1938	2891
7.59	1142	1902	2831
7.6	1159	1970	2884
7.61	1136	1872	2783
7.62	1140	1943	2863
7.63	1151	1869	2884
7.64	1169	1931	2822
7.65	1156	1936	2901
7.66	1123	1946	2947
7.67	1158	1920	2795
7.68	1110	1899	2823
7.69	1196	1857	2913
7.7	1168	1950	2810
7.71	1144	1897	2850
7.72	1231	1937	2803
7.73	1081	1919	2846
7.74	1196	1974	2862
7.75	1159	1941	2815
7.76	1157	1915	2888
7.77	1171	1886	2844
7.78	1142	1935	2894
7.79	1136	1908	2811
7.8	1156	1903	2836
7.81	1130	1900	2849
7.82	1189	1835	2888
7.83	1116	1992	2827
7.84	1159	1933	2819
7.85	1080	1917	2803
7.86	1179	1935	2833
7.87	1137	1908	2839
7.88	1152	1969	2776
7.89	1163	1922	2786
7.9	1104	1837	2850
7.91	1155	1870	2945
7.92	1067	1879	2848
7.93	1069	1864	2838
7.94	1086	1888	2792
7.95	1032	1838	2782
7.96	1075	1942	2845
7.97	1174	1844	2779
7.98	1190	1869	2775
7.99	1139	1879	2790
8	1100	1862	2733
8.01	1125	1889	2769
8.02	1109	1910	2801
8.03	1046	1902	2810
8.04	1154	1924	2875
8.05	1195	1927	2892
8.06	1135	1808	2832
8.07	1100	1946	2894
8.08	1070	1854	2785
8.09	1116	1821	2820
8.1	1110	1912	2795
8.11	1141	1884	2772
8.12	1026	1898	2769
8.13	1051	1913	2737
8.14	1140	1887	2797
8.15	1059	1853	2703
8.16	1196	1890	2804
8.17	1123	1852	2868
8.18	1083	1989	2848
8.19	1111	1885	2810
8.2	1130	1796	2782
8.21	1151	1852	2759
8.22	1149	1849	2787
8.23	1118	1826	2791
8.24	1148	1780	2798
8.25	1110	1811	2796
8.26	1049	1781	2821
8.27	1060	1913	2823
8.28	1110	1864	2779
8.29	1047	1819	2777
8.3	1072	1854	2767
8.31	1014	1863	2781
8.32	1023	1888	2771
8.33	1032	1890	2725
8.34	1063	1872	2746
8.35	1007	1902	2775
8.36	1048	1896	2855
8.37	1039	1848	2788
8.38	1016	1828	2820
8.39	1006	1853	2804
8.4	1094	1836	2765
8.41	1136	1788	2777
8.42	1061	1896	2707
8.43	1048	1823	2709
8.44	1051	1828	2733
8.45	1024	1840	2801
8.46	991	1823	2803
8.47	1058	1805	2805
8.48	1056	1827	2705
8.49	1091	1928	2735
8.5	1027	1854	2747
8.51	969	1813	2765
8.52	1022	1795	2749
8.53	1049	1800	2738
8.54	1086	1797	2738
8.55	1113	1822	2812
8.56	1179	1864	2788
8.57	1036	1730	2764
8.58	1093	1802	2726
8.59	1105	1807	2711
8.6	1022	1898	2746
8.61	1005	1758	2710
8.62	1038	1793	2737
8.63	1078	1848	2741
8.64	1057	1820	2785
8.65	1090	1811	2755
8.66	1060	1846	2759
8.67	1027	1828	2752
8.68	1025	1838	2731
8.69	1078	1861	2733
8.7	1043	1837	2742
8.71	1092	1819	2787
8.72	1055	1865	2787
8.73	985	1870	2687
8.74	928	1824	2770
8.75	1078	1817	2740
8.76	1077	1836	2720
8.77	1085	1784	2693
8.78	1094	1858	2703
8.79	1037	1830	2663
8.8	1015	1781	2721
8.81	971	1840	2720
8.82	953	1880	2713
8.83	895	1842	2744
8.84	1006	1802	2728
8.85	1019	1836	2714
8.86	1087	1835	2740
8.87	1048	1746	2739
8.88	998	1786	2661
8.89	986	1753	2757
8.9	989	1821	2721
8.91	975	1755	2686
8.92	999	1841	2708
8.93	1007	1797	2764
8.94	1027	1829	2750
8.95	1019	1855	2787
8.96	1027	1865	2694
8.97	1029	1821	2707
8.98	1007	1739	2707
8.99	1003	1791	2646
9	1007	1775	2644
9.01	1095	1688	2657
9.02	964	1772	2728
9.03	972	1774	2767
9.04	1016	1812	2678
9.05	1026	1781	2700
9.06	897	1726	2670
9.07	925	1754	2659
9.08	982	1803	2753
9.09	958	1741	2708
9.1	940	1756	2732
9.11	988	1792	2672
9.12	993	1771	2706
9.13	1045	1835	2732
9.14	983	1755	2698
9.15	1004	1784	2711
9.16	1074	1737	2685
9.17	1028	1806	2656
9.18	1002	1802	2724
9.19	960	1776	2776
9.2	1026	1782	2773
9.21	934	1779	2681
9.22	972	1740	2727
9.23	975	1797	2667
9.24	936	1779	2656
9.25	959	1824	2713
9.26	1012	1778	2661
9.27	977	1781	2646
9.28	964	1763	2730
9.29	985	1737	2672
9.3	985	1746	2695
9.31	999	1840	2687
9.32	1004	1806	2631
9.33	971	1703	2714
9.34	991	1769	2694
9.35	931	1719	2628
9.36	914	1710	2678
9.37	958	1696	2628
9.38	955	1732	2665
9.39	912	1712	2704
9.4	967	1743	2725
9.41	938	1745	2692
9.42	969	1701	2627
9.43	921	1759	2652
9.44	905	1737	2632
9.45	948	1684	2663
9.46	884	1717	2653
9.47	946	1740	2650
9.48	901	1784	2714
9.49	935	1764	2698
9.5	993	1741	2681
9.51	956	1748	2599
9.52	911	1748	2599
9.53	959	1750	2724
9.54	956	1731	2618
9.55	896	1765	2677
9.56	932	1746	2686
9.57	887	1707	2685
9.58	927	1724	2605
9.59	927	1738	2640
9.6	966	1681	2658
9.61	996	1705	2668
9.62	896	1705	2599
9.63	939	1747	2660
9.64	885	1728	2619
9.65	958	1723	2661
9.66	908	1663	2596
9.67	903	1729	2661
9.68	945	1625	2615
9.69	920	1707	2665
9.7	871	1693	2597
9.71	903	1678	2650
9.72	936	1708	2608
9.73	947	1634	2629
9.74	898	1604	2601
9.75	914	1649	2637
9.76	946	1631	2623
9.77	853	1703	2635
9.78	913	1715	2641
9.79	931	1700	2649
9.8	878	1734	2569
9.81	872	1728	2554
9.82	890	1718	2615
9.83	869	1684	2648
9.84	838	1635	2681
9.85	911	1695	2635
9.86	880	1726	2646
9.87	923	1661	2641
9.88	961	1706	2603
9.89	1017	1695	2634
9.9	819	1714	2606
9.91	778	1695	2645
9.92	898	1621	2659
9.93	875	1727	2527
9.94	853	1752	2526
9.95	816	1742	2657
9.96	871	1710	2599
9.97	894	1630	2584
9.98	959	1683	2627
9.99	854	1658	2637
10	846	1654	2647
10.01	877	1639	2662
10.02	837	1669	2606
10.03	912	1712	2590
10.04	837	1705	2532
10.05	833	1645	2623
10.06	882	1685	2662
10.07	846	1634	2601
10.08	888	1705	2637
10.09	852	1700	2622
10.1	889	1717	2585
10.11	835	1628	2661
10.12	902	1608	2564
10.13	890	1625	2566
10.14	851	1618	2624
10.15	848	1700	2667
10.16	840	1714	2587
10.17	822	1625	2606
10.18	847	1631	2568
10.19	868	1741	2579
10.2	886	1702	2611
10.21	936	1709	2557
10.22	825	1636	2623
10.23	875	1665	2583
10.24	860	1684	2582
10.25	812	1647	2585
10.26	835	1620	2530
10.27	858	1694	2574
10.28	938	1697	2591
10.29	827	1692	2583
10.3	827	1642	2580
10.31	895	1585	2573
10.32	781	1668	2539
10.33	778	1649	2619
10.34	846	1644	2594
10.35	788	1621	2535
10.36	927	1723	2506
10.37	910	1672	2625
10.38	800	1641	2566
10.39	813	1663	2605
10.4	839	1612	2605
10.41	813	1665	2555
10.42	808	1612	2584
10.43	857	1596	2545
10.44	903	1627	2493
10.45	811	1663	2544
10.46	893	1685	2525
10.47	865	1631	2558
10.48	795	1656	2537
10.49	798	1646	2510
10.5	904	1642	2512
10.51	837	1611	2549
10.52	805	1689	2533
10.53	754	1704	2490
10.54	804	1643	2487
10.55	783	1657	2519
10.56	801	1588	2542
10.57	787	1587	2550
10.58	758	1637	2492
10.59	854	1570	2536
10.6	799	1574	2474
10.61	812	1585	2506
10.62	858	1525	2536
10.63	836	1563	2562
10.64	870	1580	2541
10.65	883	1646	2520
10.66	855	1574	2499
10.67	766	1652	2523
10.68	749	1660	2524
10.69	755	1621	2512
10.7	767	1612	2555
10.71	814	1571	2520
10.72	815	1568	2492
10.73	806	1627	2468
10.74	781	1698	2525
10.75	726	1626	2508
10.76	784	1597	2525
10.77	802	1590	2508
10.78	702	1613	2493
10.79	743	1594	2519
10.8	738	1589	2501
10.81	745	1579	2483
10.82	788	1570	2471
10.83	779	1592	2508
10.84	808	1582	2634
10.85	730	1593	2540
10.86	732	1612	2510
10.87	779	1595	2537
10.88	738	1572	2477
10.89	765	1561	2488
10.9	803	1640	2503
10.91	799	1578	2534
10.92	790	1527	2536
10.93	708	1600	2481
10.94	761	1576	2467
10.95	742	1618	2497
10.96	736	1563	2506
10.97	721	1633	2520
10.98	724	1566	2521
10.99	689	1576	2510
11	757	1566	2517
11.01	740	1567	2526
11.02	750	1609	2508
11.03	734	1609	2462
11.04	721	1553	2465
11.05	728	1569	2477
11.06	771	1558	2438
11.07	699	1563	2450
11.08	765	1568	2491
11.09	809	1506	2511
11.1	797	1617	2413
11.11	765	1600	2465
11.12	731	1576	2466
11.13	702	1589	2444
11.14	730	1553	2493
11.15	741	1571	2441
11.16	729	1564	2528
11.17	763	1551	2463
11.18	671	1578	2495
11.19	686	1490	2434
11.2	730	1560	2532
11.21	706	1600	2492
11.22	705	1646	2513
11.23	730	1592	2490
11.24	666	1610	2534
11.25	666	1602	2457
11.26	754	1536	2440
11.27	738	1535	2388
11.28	727	1574	2447
11.29	679	1600	2432
11.3	715	1579	2428
11.31	690	1556	2484
11.32	713	1583	2482
11.33	754	1643	2502
11.34	715	1538	2456
11.35	749	1508	2396
11.36	725	1579	2488
11.37	688	1508	2513
11.38	708	1540	2461
11.39	624	1542	2459
11.4	701	1591	2447
11.41	658	1577	2470
11.42	661	1573	2469
11.43	622	1574	2493
11.44	691	1543	2492
11.45	739	1578	2410
11.46	714	1491	2480
11.47	728	1527	2483
11.48	695	1562	2459
11.49	627	1489	2441
11.5	650	1487	2467
11.51	716	1519	2409
11.52	676	1568	2375
11.53	661	1572	2363
11.54	721	1563	2478
11.55	642	1531	2493
11.56	665	1498	2446
11.57	646	1573	2401
11.58	662	1558	2368
11.59	740	1554	2400
11.6	622	1513	2449
11.61	686	1508	2487
11.62	635	1557	2389
11.63	671	1519	2407
11.64	637	1512	2427
11.65	668	1492	2412
11.66	734	1491	2377
11.67	753	1473	2446
11.68	655	1541	2435
11.69	630	1506	2411
11.7	629	1484	2390
11.71	660	1470	2416
11.72	606	1514	2431
11.73	650	1461	2388
11.74	610	1526	2401
11.75	607	1551	2396
11.76	691	1530	2416
11.77	661	1485	2370
11.78	689	1552	2370
11.79	676	1535	2405
11.8	663	1513	2372
11.81	614	1476	2385
11.82	596	1494	2432
11.83	608	1555	2422
11.84	676	1482	2462
11.85	602	1524	2418
11.86	614	1525	2361
11.87	581	1538	2384
11.88	619	1504	2381
11.89	620	1529	2362
11.9	660	1477	2377
11.91	695	1536	2385
11.92	673	1491	2423
11.93	655	1479	2469
11.94	628	1473	2403
11.95	584	1527	2361
11.96	575	1597	2353
11.97	637	1552	2378
11.98	636	1498	2337
11.99	624	1481	2393
12	635	1440	2431
12.01	645	1447	2370
12.02	638	1470	2340
12.03	600	1498	2374
12.04	652	1534	2410
12.05	612	1523	2391
12.06	584	1499	2395
12.07	578	1493	2394
12.08	637	1471	2353
12.09	569	1426	2394
12.1	597	1397	2442
12.11	596	1432	2364
12.12	702	1466	2364
12.13	688	1519	2366
12.14	672	1554	2362
12.15	613	1484	2472
12.16	613	1517	2398
12.17	586	1513	2351
12.18	583	1447	2405
12.19	592	1501	2425
12.2	627	1468	2404
12.21	582	1482	2380
12.22	521	1479	2350
12.23	554	1467	2347
12.24	624	1499	2360
12.25	625	1442	2397
12.26	628	1394	2400
12.27	597	1529	2339
12.28	491	1393	2407
12.29	594	1409	2375
12.3	579	1516	2317
12.31	578	1453	2338
12.32	643	1465	2360
12.33	525	1473	2334
12.34	537	1484	2366
12.35	523	1404	2355
12.36	615	1428	2318
12.37	609	1419	2308
12.38	542	1495	2378
12.39	553	1444	2363
12.4	592	1472	2349
12.41	572	1488	2342
12.42	555	1471	2326
12.43	529	1342	2347
12.44	533	1443	2310
12.45	551	1442	2346
12.46	542	1435	2351
12.47	450	1431	2359
12.48	531	1410	2368
12.49	580	1464	2381
12.5	564	1492	2400
12.51	529	1427	2365
12.52	517	1423	2349
12.53	531	1436	2358
12.54	513	1446	2331
12.55	577	1449	2347
12.56	588	1416	2340
12.57	567	1440	2331
12.58	597	1442	2299
12.59	523	1397	2354
12.6	540	1416	2367
12.61	583	1456	2370
12.62	592	1391	2339
12.63	565	1466	2317
12.64	551	1426	2285
12.65	576	1411	2290
12.66	589	1410	2309
12.67	522	1423	2315
12.68	542	1431	2325
12.69	519	1450	2372
12.7	591	1380	2317
12.71	613	1436	2311
12.72	564	1461	2344
12.73	502	1407	2322
12.74	589	1452	2305
12.75	533	1402	2358
12.76	530	1401	2317
12.77	581	1438	2293
12.78	554	1434	2340
12.79	510	1371	2317
12.8	570	1384	2357
12.81	535	1402	2281
12.82	569	1434	2333
12.83	514	1364	2319
12.84	547	1410	2277
12.85	564	1408	2285
12.86	547	1396	2314
12.87	524	1389	2332
12.88	541	1383	2310
12.89	528	1318	2315
12.9	562	1479	2267
12.91	503	1405	2312
12.92	540	1428	2334
12.93	545	1377	2277
12.94	634	1418	2308
12.95	544	1411	2322
12.96	546	1441	2238
12.97	520	1418	2288
12.98	530	1355	2303
12.99	521	1352	2275
13	519	1377	2315
13.01	588	1332	2277
13.02	588	1400	2288
13.03	501	1437	2334
13.04	470	1322	2277
13.05	493	1428	2286
13.06	506	1358	2328
13.07	525	1387	2280
13.08	532	1377	2268
13.09	472	1378	2294
13.1	469	1354	2250
13.11	485	1418	2333
13.12	538	1440	2310
13.13	481	1375	2275
13.14	459	1340	2285
13.15	449	1390	2309
13.16	546	1386	2334
13.17	482	1429	2236
13.18	501	1368	2275
13.19	456	1299	2286
13.2	530	1305	2326
13.21	481	1411	2347
13.22	440	1405	2300
13.23	519	1378	2289
13.24	507	1399	2310
13.25	477	1404	2335
13.26	482	1378	2300
13.27	496	1410	2323
13.28	521	1363	2287
13.29	477	1337	2263
13.3	430	1421	2293
13.31	510	1349	2252
13.32	510	1377	2262
13.33	608	1399	2269
13.34	510	1375	2259
13.35	510	1397	2260
13.36	514	1373	2280
13.37	511	1323	2262
13.38	562	1385	2287
13.39	500	1357	2240
13.4	532	1315	2223
13.41	447	1354	2254
13.42	468	1341	2295
13.43	435	1332	2240
13.44	460	1353	2301
13.45	512	1341	2260
13.46	470	1288	2248
13.47	459	1386	2244
13.48	436	1331	2247
13.49	443	1418	2281
13.5	461	1322	2277
13.51	411	1415	2314
13.52	504	1338	2253
13.53	516	1339	2223
13.54	484	1339	2317
13.55	371	1349	2227
13.56	461	1320	2240
13.57	492	1379	2269
13.58	434	1369	2232
13.59	432	1359	2260
13.6	498	1364	2271
13.61	418	1355	2214
13.62	422	1377	2233
13.63	461	1382	2267
13.64	413	1319	2233
13.65	466	1354	2236
13.66	451	1302	2267
13.67	424	1351	2274
13.68	516	1399	2228
13.69	458	1344	2230
13.7	430	1375	2297
13.71	443	1364	2253
13.72	465	1378	2219
13.73	497	1285	2250
13.74	459	1265	2236
13.75	403	1375	2243
13.76	448	1349	2243
13.77	425	1321	2286
13.78	401	1338	2253
13.79	366	1335	2246
13.8	499	1347	2275
13.81	415	1299	2274
13.82	438	1302	2253
13.83	412	1322	2265
13.84	407	1391	2219
13.85	416	1340	2274
13.86	421	1263	2261
13.87	383	1377	2318
13.88	479	1314	2229
13.89	460	1381	2245
13.9	410	1357	2220
13.91	414	1264	2233
13.92	490	1306	2235
13.93	462	1368	2267
13.94	387	1313	2208
13.95	390	1296	2191
13.96	432	1323	2233
13.97	488	1337	2225
13.98	477	1340	2203
13.99	391	1311	2239
14	415	1339	2221
14.01	418	1358	2235
14.02	462	1314	2266
14.03	520	1335	2183
14.04	432	1355	2237
14.05	402	1344	2152
14.06	466	1285	2202
14.07	463	1284	2176
14.08	439	1302	2223
14.09	404	1308	2193
14.1	429	1288	2272
14.11	437	1372	2262
14.12	449	1304	2185
14.13	397	1356	2208
14.14	344	1333	2181
14.15	397	1336	2181
14.16	383	1286	2264
14.17	342	1322	2217
14.18	404	1310	2238
14.19	401	1374	2243
14.2	426	1310	2194
14.21	467	1318	2155
14.22	471	1311	2222
14.23	423	1303	2200
14.24	332	1346	2236
14.25	429	1332	2209
14.26	452	1328	2198
14.27	376	1310	2266
14.28	397	1300	2180
14.29	392	1344	2225
14.3	452	1381	2215
14.31	426	1313	2238
14.32	360	1359	2263
14.33	406	1316	2252
14.34	415	1309	2235
14.35	402	1295	2182
14.36	467	1233	2236
14.37	351	1261	2247
14.38	438	1282	2246
14.39	417	1333	2197
14.4	416	1258	2224
14.41	351	1294	2244
14.42	423	1297	2260
14.43	408	1268	2149
14.44	377	1331	2199
14.45	407	1317	2209
14.46	403	1337	2195
14.47	423	1301	2174
14.48	415	1295	2200
14.49	404	1338	2175
14.5	369	1319	2186
14.51	431	1332	2170
14.52	453	1283	2251
14.53	419	1265	2193
14.54	383	1263	2259
14.55	386	1351	2240
14.56	408	1284	2207
14.57	419	1272	2182
14.58	359	1278	2223
14.59	359	1296	2189
14.6	402	1277	2187
14.61	339	1319	2198
14.62	413	1266	2198
14.63	348	1264	2191
14.64	339	1317	2237
14.65	418	1319	2233
14.66	375	1237	2234
14.67	373	1337	2263
14.68	403	1273	2220
14.69	447	1255	2174
14.7	388	1268	2155
14.71	368	1266	2197
14.72	317	1195	2167
14.73	391	1332	2228
14.74	341	1273	2189
14.75	384	1362	2167
14.76	408	1316	2169
14.77	380	1263	2215
14.78	400	1298	2136
14.79	401	1244	2170
14.8	387	1239	2196
14.81	422	1307	2198
14.82	438	1266	2216
14.83	401	1307	2195
14.84	415	1285	2183
14.85	365	1290	2212
14.86	344	1307	2223
14.87	424	1298	2156
14.88	390	1305	2129
14.89	392	1323	2183
14.9	407	1316	2188
14.91	308	1231	2179
14.92	321	1229	2206
14.93	379	1251	2177
14.94	369	1332	2232
14.95	344	1262	2197
14.96	357	1239	2146
14.97	331	1256	2147
14.98	404	1297	2188
14.99	418	1308	2226
15	382	1278	2237
15.01	327	1239	2169
15.02	373	1224	2178
15.03	423	1241	2144
15.04	370	1297	2167
15.05	355	1333	2173
15.06	374	1327	2133
15.07	350	1293	2139
15.08	352	1261	2224
15.09	411	1273	2163
15.1	373	1264	2174
15.11	377	1253	2175
15.12	399	1321	2217
15.13	421	1275	2139
15.14	307	1291	2137
15.15	331	1269	2173
15.16	352	1247	2182
15.17	380	1250	2162
15.18	378	1274	2194
15.19	355	1309	2164
15.2	386	1286	2208
15.21	329	1257	2189
15.22	317	1241	2149
15.23	343	1271	2182
15.24	398	1315	2249
15.25	415	1249	2203
15.26	360	1245	2207
15.27	382	1293	2180
15.28	423	1260	2147
15.29	355	1294	2169
15.3	362	1315	2195
15.31	382	1257	2210
15.32	324	1236	2147
15.33	328	1296	2191
15.34	295	1262	2165
15.35	349	1226	2191
15.36	383	1325	2155
15.37	386	1236	2107
15.38	404	1277	2198
15.39	363	1273	2204
15.4	367	1224	2212
15.41	348	1328	2138
15.42	390	1247	2188
15.43	360	1281	2153
15.44	326	1266	2162
15.45	372	1253	2147
15.46	287	1347	2144
15.47	323	1281	2183
15.48	303	1242	2198
15.49	389	1290	2127
15.5	407	1243	2155
15.51	364	1298	2166
15.52	345	1216	2111
15.53	334	1269	2144
15.54	338	1271	2184
15.55	267	1267	2174
15.56	322	1255	2155
15.57	414	1214	2117
15.58	376	1267	2223
15.59	316	1276	2173
15.6	354	1256	2153
15.61	369	1237	2205
15.62	398	1241	2198
15.63	407	1246	2183
15.64	351	1207	2148
15.65	323	1255	2169
15.66	306	1234	2074
15.67	258	1329	2140
15.68	328	1219	2136
15.69	307	1290	2120
15.7	320	1311	2117
15.71	328	1249	2172
15.72	330	1230	2142
15.73	375	1277	2123
15.74	390	1247	2094
15.75	323	1256	2143
15.76	282	1319	2165
15.77	345	1267	2189
15.78	344	1260	2136
15.79	372	1274	2142
15.8	363	1257	2152
15.81	330	1250	2109
15.82	327	1246	2160
15.83	372	1254	2094
15.84	377	1251	2169
15.85	363	1251	2167
15.86	354	1280	2146
15.87	352	1253	2133
15.88	357	1237	2143
15.89	272	1239	2183
15.9	351	1228	2133
15.91	327	1214	2209
15.92	391	1299	2100
15.93	326	1259	2131
15.94	293	1266	2130
15.95	350	1236	2115
15.96	299	1287	2175
15.97	294	1227	2178
15.98	372	1316	2175
15.99	359	1225	2158
16	320	1218	2205
16.01	307	1272	2122
16.02	311	1287	2172
16.03	325	1271	2205
16.04	350	1297	2141
16.05	335	1221	2176
16.06	317	1263	2158
16.07	403	1272	2183
16.08	349	1297	2114
16.09	329	1254	2138
16.1	337	1272	2133
16.11	341	1239	2181
16.12	310	1259	2190
16.13	349	1244	2159
16.14	313	1264	2142
16.15	371	1258	2171
16.16	351	1287	2194
16.17	335	1219	2125
16.18	338	1277	2141
16.19	296	1327	2163
16.2	316	1278	2116
16.21	391	1232	2110
16.22	355	1310	2123
16.23	296	1228	2168
16.24	299	1233	2097
16.25	352	1261	2135
16.26	396	1297	2171
16.27	330	1202	2163
16.28	346	1247	2130
16.29	294	1220	2151
16.3	259	1255	2133
16.31	319	1228	2137
16.32	314	1261	2104
16.33	315	1262	2176
16.34	367	1227	2136
16.35	371	1241	2130
16.36	305	1280	2177
16.37	345	1295	2161
16.38	325	1312	2193
16.39	295	1276	2160
16.4	333	1272	2155
16.41	312	1255	2135
16.42	326	1271	2114
16.43	291	1245	2142
16.44	335	1193	2136
16.45	370	1256	2165
16.46	318	1258	2121
16.47	317	1299	2097
16.48	352	1244	2140
16.49	363	1290	2148
16.5	389	1228	2089
16.51	352	1217	2130
16.52	357	1203	2107
16.53	352	1259	2148
16.54	302	1262	2159
16.55	333	1242	2207
16.56	359	1273	2146
16.57	330	1240	2107
16.58	374	1262	2138
16.59	329	1205	2134
16.6	361	1276	2224
16.61	349	1250	2136
16.62	388	1278	2164
16.63	329	1290	2160
16.64	336	1236	2118
16.65	323	1227	2121
16.66	320	1305	2122
16.67	286	1240	2102
16.68	367	1252	2122
16.69	371	1253	2124
16.7	339	1249	2137
16.71	370	1269	2167
16.72	290	1246	2189
16.73	333	1236	2150
16.74	358	1292	2134
16.75	302	1226	2147
16.76	301	1192	2139
16.77	306	1240	2119
16.78	311	1238	2092
16.79	298	1183	2100
16.8	357	1231	2178
16.81	320	1244	2146
16.82	342	1272	2141
16.83	267	1278	2104
16.84	358	1273	2139
16.85	315	1265	2122
16.86	353	1292	2107
16.87	364	1230	2169
16.88	334	1257	2125
16.89	310	1297	2144
16.9	340	1290	2169
16.91	314	1273	2159
16.92	321	1322	2124
16.93	344	1294	2135
16.94	344	1215	2162
16.95	324	1255	2173
16.96	344	1238	2143
16.97	394	1251	2168
16.98	330	1224	2145
16.99	384	1205	2149
17	337	1194	2161
17.01	319	1207	2184
17.02	354	1221	2193
17.03	347	1262	2168
17.04	350	1269	2222
17.05	370	1242	2178
17.06	350	1263	2169
17.07	358	1296	2136
17.08	362	1285	2109
17.09	355	1276	2115
17.1	358	1234	2109
17.11	386	1260	2167
17.12	333	1325	2124
17.13	299	1244	2153
17.14	348	1299	2133
17.15	310	1301	2176
17.16	304	1191	2198
17.17	298	1251	2245
17.18	341	1260	2171
17.19	287	1216	2151
17.2	356	1229	2146
17.21	342	1237	2127
17.22	364	1296	2135
17.23	377	1308	2157
17.24	380	1282	2172
17.25	298	1250	2149
17.26	389	1259	2185
17.27	357	1237	2156
17.28	310	1240	2082
17.29	305	1243	2151
17.3	293	1264	2126
17.31	260	1231	2187
17.32	334	1259	2201
17.33	294	1277	2172
17.34	326	1267	2118
17.35	327	1240	2107
17.36	333	1291	2115
17.37	337	1300	2162
17.38	380	1261	2146
17.39	361	1242	2140
17.4	323	1266	2135
17.41	371	1269	2115
17.42	347	1303	2206
17.43	336	1323	2179
17.44	325	1302	2161
17.45	355	1281	2125
17.46	372	1269	2190
17.47	404	1298	2185
17.48	360	1260	2132
17.49	328	1297	2166
17.5	337	1259	2153
17.51	338	1221	2160
17.52	305	1330	2169
17.53	349	1251	2172
17.54	365	1289	2160
17.55	361	1280	2144
17.56	296	1290	2144
17.57	330	1328	2164
17.58	382	1266	2194
17.59	366	1279	2143
17.6	358	1324	2129
17.61	311	1244	2192
17.62	345	1292	2162
17.63	362	1280	2155
17.64	354	1292	2171
17.65	408	1317	2187
17.66	357	1295	2199
17.67	347	1306	2148
17.68	369	1221	2177
17.69	402	1245	2163
17.7	383	1300	2167
17.71	379	1276	2154
17.72	412	1267	2181
17.73	341	1255	2188
17.74	357	1302	2160
17.75	416	1264	2173
17.76	375	1244	2256
17.77	285	1275	2178
17.78	360	1330	2122
17.79	323	1287	2154
17.8	367	1313	2075
17.81	322	1253	2149
17.82	339	1296	2184
17.83	382	1296	2182
17.84	321	1290	2159
17.85	372	1310	2161
17.86	414	1333	2162
17.87	373	1280	2164
17.88	413	1310	2135
17.89	366	1276	2161
17.9	386	1315	2169
17.91	305	1287	2180
17.92	314	1233	2180
17.93	313	1319	2179
17.94	386	1311	2221
17.95	383	1212	2130
17.96	374	1306	2168
17.97	373	1258	2208
17.98	329	1245	2168
17.99	366	1270	2186
18	384	1261	2150
18.01	365	1302	2153
18.02	335	1271	2203
18.03	396	1283	2206
18.04	375	1248	2211
18.05	407	1291	2216
18.06	403	1328	2219
18.07	396	1313	2212
18.08	348	1234	2238
18.09	365	1289	2201
18.1	400	1261	2213
18.11	382	1306	2197
18.12	424	1305	2211
18.13	446	1357	2174
18.14	443	1290	2273
18.15	349	1301	2216
18.16	396	1326	2179
18.17	395	1251	2241
18.18	308	1277	2226
18.19	379	1318	2181
18.2	360	1286	2199
18.21	441	1306	2179
18.22	324	1327	2221
18.23	386	1280	2219
18.24	355	1336	2212
18.25	361	1365	2217
18.26	343	1318	2143
18.27	343	1330	2190
18.28	325	1295	2193
18.29	322	1298	2221
18.3	388	1279	2176
18.31	387	1301	2188
18.32	453	1277	2157
18.33	384	1273	2187
18.34	355	1300	2188
18.35	430	1270	2119
18.36	408	1274	2203
18.37	384	1284	2210
18.38	381	1286	2192
18.39	356	1309	2176
18.4	367	1315	2167
18.41	399	1289	2183
18.42	366	1311	2127
18.43	382	1284	2179
18.44	358	1302	2154
18.45	356	1292	2178
18.46	389	1331	2217
18.47	363	1258	2222
18.48	368	1259	2235
18.49	348	1336	2257
18.5	317	1273	2208
18.51	363	1345	2200
18.52	455	1377	2189
18.53	463	1315	2169
18.54	401	1352	2161
18.55	389	1313	2245
18.56	394	1297	2166
18.57	393	1292	2189
18.58	390	1293	2162
18.59	368	1285	2197
18.6	420	1359	2189
18.61	400	1326	2199
18.62	327	1306	2233
18.63	415	1319	2195
18.64	350	1301	2169
18.65	406	1331	2212
18.66	421	1355	2255
18.67	391	1384	2249
18.68	395	1317	2158
18.69	354	1270	2199
18.7	417	1343	2201
18.71	359	1301	2220
18.72	398	1312	2217
18.73	393	1333	2220
18.74	379	1357	2177
18.75	345	1310	2208
18.76	378	1332	2197
18.77	421	1367	2185
18.78	390	1286	2235
18.79	461	1350	2236
18.8	429	1304	2227
18.81	418	1255	2232
18.82	401	1315	2222
18.83	373	1298	2172
18.84	410	1252	2180
18.85	399	1297	2302
18.86	416	1343	2196
18.87	415	1312	2197
18.88	366	1318	2252
18.89	384	1294	2243
18.9	372	1340	2342
18.91	404	1350	2213
18.92	368	1335	2204
18.93	379	1349	2229
18.94	421	1364	2234
18.95	435	1328	2197
18.96	409	1357	2250
18.97	355	1350	2207
18.98	415	1345	2282
18.99	384	1363	2222
19	374	1352	2227
19.01	429	1351	2164
19.02	426	1287	2189
19.03	427	1307	2260
19.04	451	1325	2234
19.05	461	1319	2220
19.06	471	1356	2193
19.07	434	1292	2271
19.08	394	1319	2273
19.09	416	1328	2256
19.1	435	1336	2207
19.11	459	1344	2287
19.12	414	1279	2289
19.13	452	1388	2219
19.14	443	1411	2172
19.15	463	1330	2299
19.16	344	1402	2232
19.17	402	1344	2236
19.18	416	1373	2257
19.19	402	1374	2265
19.2	454	1353	2260
19.21	442	1340	2259
19.22	469	1377	2281
19.23	431	1377	2225
19.24	433	1380	2232
19.25	413	1334	2225
19.26	450	1396	2161
19.27	417	1338	2237
19.28	456	1331	2252
19.29	410	1364	2192
19.3	361	1399	2199
19.31	385	1309	2223
19.32	367	1341	2248
19.33	399	1396	2254
19.34	412	1311	2253
19.35	420	1298	2233
19.36	431	1373	2234
19.37	474	1364	2252
19.38	417	1301	2187
19.39	393	1288	2274
19.4	429	1347	2272
19.41	420	1371	2225
19.42	495	1374	2251
19.43	393	1363	2220
19.44	417	1382	2259
19.45	463	1320	2254
19.46	440	1323	2245
19.47	442	1344	2252
19.48	398	1362	2222
19.49	405	1354	2268
19.5	411	1337	2265
19.51	441	1332	2259
19.52	404	1362	2312
19.53	403	1289	2236
19.54	468	1345	2228
19.55	462	1361	2234
19.56	473	1368	2218
19.57	487	1402	2192
19.58	418	1382	2294
19.59	401	1365	2229
19.6	458	1343	2247
19.61	399	1377	2238
19.62	420	1399	2249
19.63	375	1313	2232
19.64	462	1313	2273
19.65	408	1347	2262
19.66	510	1398	2232
19.67	443	1366	2235
19.68	424	1422	2228
19.69	396	1378	2201
19.7	436	1318	2196
19.71	475	1377	2237
19.72	400	1362	2189
19.73	374	1357	2231
19.74	439	1390	2242
19.75	480	1375	2250
19.76	463	1315	2231
19.77	482	1376	2302
19.78	475	1355	2313
19.79	444	1415	2199
19.8	430	1444	2252
19.81	434	1405	2247
19.82	495	1390	2257
19.83	456	1320	2255
19.84	440	1401	2258
19.85	422	1430	2242
19.86	424	1360	2292
19.87	424	1466	2236
19.88	500	1390	2252
19.89	520	1324	2256
19.9	416	1391	2295
19.91	411	1375	2304
19.92	441	1328	2296
19.93	416	1412	2333
19.94	512	1400	2240
19.95	433	1423	2282
19.96	436	1400	2280
19.97	446	1381	2283
19.98	462	1367	2294
19.99	408	1353	2274
20	502	1381	2255
20.01	418	1367	2192
20.02	402	1443	2281
20.03	463	1412	2257
20.04	536	1392	2209
20.05	446	1392	2268
20.06	505	1416	2289
20.07	444	1389	2307
20.08	410	1352	2301
20.09	446	1389	2258
20.1	459	1417	2250
20.11	449	1395	2266
20.12	425	1323	2272
20.13	389	1372	2296
20.14	434	1407	2307
20.15	402	1390	2351
20.16	471	1431	2347
20.17	452	1447	2247
20.18	473	1386	2271
20.19	435	1373	2266
20.2	460	1335	2229
20.21	435	1394	2252
20.22	444	1414	2304
20.23	473	1440	2286
20.24	445	1368	2299
20.25	430	1421	2335
20.26	475	1352	2314
20.27	461	1367	2287
20.28	508	1364	2240
20.29	508	1376	2261
20.3	498	1409	2307
20.31	495	1458	2306
20.32	515	1417	2288
20.33	460	1409	2322
20.34	423	1411	2268
20.35	477	1351	2288
20.36	541	1415	2275
20.37	429	1411	2288
20.38	490	1478	2321
20.39	525	1446	2316
20.4	518	1405	2325
20.41	450	1386	2309
20.42	529	1365	2243
20.43	441	1350	2277
20.44	454	1388	2252
20.45	485	1417	2253
20.46	471	1447	2313
20.47	497	1410	2301
20.48	520	1409	2325
20.49	437	1418	2304
20.5	474	1387	2326
20.51	470	1443	2282
20.52	508	1438	2309
20.53	497	1364	2315
20.54	444	1457	2239
20.55	481	1412	2255
20.56	481	1391	2326
20.57	486	1427	2341
20.58	513	1408	2373
20.59	528	1402	2295
20.6	544	1456	2246
20.61	526	1420	2277
20.62	519	1470	2340
20.63	517	1439	2268
20.64	461	1454	2273
20.65	469	1410	2299
20.66	500	1437	2315
20.67	489	1443	2321
20.68	539	1472	2424
20.69	511	1454	2337
20.7	503	1447	2232
20.71	490	1422	2291
20.72	558	1434	2350
20.73	578	1406	2271
20.74	489	1400	2317
20.75	468	1411	2331
20.76	498	1470	2269
20.77	535	1446	2310
20.78	507	1441	2267
20.79	530	1422	2273
20.8	501	1427	2302
20.81	512	1488	2381
20.82	500	1486	2346
20.83	506	1466	2369
20.84	515	1400	2379
20.85	480	1393	2286
20.86	483	1484	2351
20.87	529	1463	2327
20.88	481	1438	2242
20.89	564	1388	2232
20.9	548	1477	2382
20.91	560	1398	2362
20.92	495	1408	2366
20.93	547	1428	2315
20.94	484	1394	2283
20.95	480	1460	2376
20.96	444	1447	2331
20.97	440	1456	2343
20.98	469	1464	2306
20.99	537	1413	2275
21	524	1452	2294
21.01	473	1462	2315
21.02	492	1452	2337
21.03	480	1436	2327
21.04	525	1478	2310
21.05	510	1478	2372
21.06	577	1464	2334
21.07	478	1485	2341
21.08	501	1499	2352
21.09	502	1470	2334
21.1	512	1503	2271
21.11	481	1493	2257
21.12	505	1455	2332
21.13	564	1520	2325
21.14	517	1536	2361
21.15	584	1389	2256
21.16	576	1453	2322
21.17	578	1411	2264
21.18	542	1487	2279
21.19	542	1489	2345
21.2	508	1463	2266
21.21	507	1473	2275
21.22	525	1495	2331
21.23	538	1542	2353
21.24	519	1468	2411
21.25	515	1440	2356
21.26	554	1483	2360
21.27	562	1450	2304
21.28	505	1424	2280
21.29	576	1419	2347
21.3	519	1475	2339
21.31	545	1527	2365
21.32	474	1456	2382
21.33	495	1448	2349
21.34	570	1518	2362
21.35	438	1487	2338
21.36	496	1489	2354
21.37	555	1531	2353
21.38	560	1447	2338
21.39	590	1442	2369
21.4	528	1440	2409
21.41	574	1465	2367
21.42	582	1496	2375
21.43	526	1430	2384
21.44	560	1402	2347
21.45	536	1453	2348
21.46	554	1429	2353
21.47	498	1479	2334
21.48	566	1472	2321
21.49	600	1458	2384
21.5	529	1457	2358
21.51	534	1450	2380
21.52	546	1479	2348
21.53	506	1475	2377
21.54	542	1413	2329
21.55	555	1411	2389
21.56	609	1505	2362
21.57	574	1442	2346
21.58	497	1512	2297
21.59	587	1492	2316
21.6	594	1507	2339
21.61	597	1514	2340
21.62	574	1522	2353
21.63	631	1490	2339
21.64	542	1445	2390
21.65	626	1452	2313
21.66	526	1503	2336
21.67	601	1526	2384
21.68	528	1553	2381
21.69	591	1518	2364
21.7	552	1468	2345
21.71	550	1438	2312
21.72	515	1494	2328
21.73	555	1500	2383
21.74	536	1440	2389
21.75	565	1477	2389
21.76	573	1490	2330
21.77	588	1544	2367
21.78	570	1541	2372
21.79	562	1516	2398
21.8	550	1523	2357
21.81	597	1491	2335
21.82	616	1485	2378
21.83	551	1465	2411
21.84	559	1485	2406
21.85	591	1460	2362
21.86	564	1512	2365
21.87	527	1458	2412
21.88	580	1461	2362
21.89	575	1472	2389
21.9	534	1548	2299
21.91	576	1584	2364
21.92	573	1502	2401
21.93	607	1469	2352
21.94	569	1494	2413
21.95	542	1583	2349
21.96	552	1445	2357
21.97	507	1510	2419
21.98	552	1516	2389
21.99	564	1541	2372
22	544	1542	2352
22.01	499	1516	2345
22.02	603	1570	2392
22.03	580	1534	2412
22.04	570	1547	2381
22.05	625	1459	2364
22.06	544	1538	2359
22.07	640	1534	2375
22.08	609	1509	2376
22.09	612	1500	2408
22.1	534	1458	2374
22.11	613	1484	2384
22.12	617	1449	2380
22.13	553	1469	2444
22.14	612	1553	2379
22.15	578	1576	2489
22.16	593	1509	2375
22.17	621	1516	2359
22.18	644	1492	2360
22.19	506	1467	2352
22.2	551	1546	2404
22.21	679	1549	2391
22.22	587	1537	2341
22.23	557	1481	2325
22.24	549	1545	2426
22.25	578	1544	2406
22.26	624	1542	2424
22.27	546	1546	2367
22.28	554	1496	2326
22.29	554	1478	2339
22.3	563	1564	2385
22.31	561	1524	2407
22.32	613	1521	2405
22.33	640	1567	2447
22.34	616	1535	2374
22.35	570	1509	2470
22.36	608	1493	2319
22.37	608	1481	2389
22.38	527	1529	2405
22.39	578	1427	2419
22.4	621	1497	2435
22.41	564	1537	2446
22.42	658	1575	2379
22.43	633	1515	2363
22.44	609	1500	2407
22.45	579	1493	2395
22.46	607	1448	2437
22.47	581	1500	2454
22.48	637	1514	2401
22.49	564	1525	2392
22.5	652	1535	2362
22.51	620	1555	2377
22.52	606	1463	2349
22.53	608	1501	2456
22.54	606	1545	2398
22.55	601	1590	2392
22.56	645	1528	2390
22.57	629	1518	2405
22.58	622	1512	2398
22.59	551	1515	2396
22.6	608	1542	2341
22.61	601	1514	2308
22.62	572	1497	2386
22.63	552	1545	2418
22.64	550	1489	2419
22.65	583	1539	2448
22.66	634	1573	2354
22.67	672	1474	2391
22.68	627	1529	2410
22.69	597	1539	2432
22.7	555	1519	2417
22.71	642	1545	2417
22.72	537	1518	2386
22.73	541	1494	2445
22.74	614	1520	2454
22.75	620	1474	2463
22.76	560	1487	2433
22.77	561	1542	2457
22.78	568	1515	2418
22.79	595	1542	2403
22.8	619	1512	2390
22.81	631	1516	2364
22.82	674	1532	2356
22.83	634	1528	2429
22.84	596	1606	2322
22.85	564	1530	2387
22.86	593	1509	2443
22.87	613	1523	2437
22.88	657	1564	2387
22.89	632	1520	2381
22.9	594	1513	2458
22.91	616	1484	2408
22.92	625	1535	2380
22.93	550	1486	2374
22.94	561	1564	2389
22.95	610	1581	2372
22.96	613	1535	2418
22.97	663	1486	2427
22.98	634	1511	2441
22.99	606	1616	2443
23	623	1538	2369
23.01	625	1551	2444
23.02	610	1594	2352
23.03	551	1588	2374
23.04	613	1503	2437
23.05	613	1539	2469
23.06	569	1558	2485
23.07	640	1515	2454
23.08	658	1503	2404
23.09	565	1556	2436
23.1	623	1576	2417
23.11	594	1546	2364
23.12	611	1546	2447
23.13	666	1540	2399
23.14	645	1576	2382
23.15	632	1539	2470
23.16	690	1590	2425
23.17	652	1539	2439
23.18	683	1483	2393
23.19	599	1602	2374
23.2	603	1521	2376
23.21	609	1522	2456
23.22	635	1625	2473
23.23	617	1547	2427
23.24	563	1586	2410
23.25	576	1602	2402
23.26	610	1555	2344
23.27	597	1566	2340
23.28	606	1555	2420
23.29	612	1563	2466
23.3	583	1514	2533
23.31	600	1538	2422
23.32	551	1492	2450
23.33	593	1511	2440
23.34	617	1647	2359
23.35	609	1565	2468
23.36	731	1533	2474
23.37	697	1532	2471
23.38	559	1592	2402
23.39	629	1568	2411
23.4	634	1532	2436
23.41	641	1510	2415
23.42	580	1529	2393
23.43	611	1556	2401
23.44	605	1580	2472
23.45	607	1607	2416
23.46	638	1504	2359
23.47	551	1541	2430
23.48	613	1507	2462
23.49	643	1572	2414
23.5	618	1527	2527
23.51	619	1627	2429
23.52	613	1535	2464
23.53	621	1551	2458
23.54	532	1576	2428
23.55	603	1538	2416
23.56	638	1539	2423
23.57	652	1505	2368
23.58	649	1539	2392
23.59	632	1571	2405
23.6	599	1552	2442
23.61	609	1522	2386
23.62	600	1574	2396
23.63	605	1521	2429
23.64	619	1512	2438
23.65	571	1560	2447
23.66	601	1591	2438
23.67	603	1579	2432
23.68	665	1580	2455
23.69	669	1568	2406
23.7	604	1569	2486
23.71	593	1572	2434
23.72	629	1496	2406
23.73	625	1509	2338
23.74	606	1592	2417
23.75	624	1576	2426
23.76	610	1533	2407
23.77	590	1552	2363
23.78	607	1521	2403
23.79	658	1509	2363
23.8	616	1477	2357
23.81	543	1582	2411
23.82	600	1641	2389
23.83	574	1673	2457
23.84	602	1532	2481
23.85	563	1523	2377
23.86	609	1509	2382
23.87	650	1532	2438
23.88	597	1546	2435
23.89	588	1540	2392
23.9	610	1583	2416
23.91	620	1500	2494
23.92	652	1572	2416
23.93	647	1561	2458
23.94	596	1535	2418
23.95	629	1585	2398
23.96	622	1538	2430
23.97	586	1544	2367
23.98	543	1563	2424
23.99	615	1561	2481
24	652	1591	2517
24.01	636	1581	2422
24.02	600	1563	2440
24.03	620	1596	2368
24.04	597	1566	2393
24.05	594	1573	2449
24.06	638	1593	2407
24.07	599	1569	2425
24.08	649	1556	2423
24.09	684	1556	2366
24.1	683	1570	2398
24.11	657	1539	2397
24.12	625	1552	2429
24.13	554	1548	2411
24.14	550	1571	2411
24.15	661	1533	2401
24.16	654	1548	2426
24.17	579	1522	2407
24.18	645	1482	2429
24.19	650	1576	2460
24.2	685	1540	2373
24.21	618	1532	2388
24.22	615	1556	2384
24.23	579	1601	2407
24.24	592	1544	2423
24.25	632	1534	2371
24.26	596	1555	2361
24.27	596	1577	2443
24.28	616	1497	2488
24.29	579	1519	2409
24.3	574	1590	2395
24.31	584	1543	2419
24.32	616	1538	2439
24.33	623	1510	2396
24.34	625	1551	2382
24.35	588	1523	2444
24.36	549	1608	2406
24.37	541	1510	2393
24.38	615	1548	2367
24.39	615	1597	2400
24.4	606	1577	2439
24.41	622	1543	2420
24.42	632	1492	2431
24.43	594	1492	2443
24.44	570	1499	2391
24.45	545	1601	2411
24.46	650	1580	2423
24.47	634	1527	2417
24.48	649	1624	2415
24.49	656	1546	2446
24.5	551	1507	2423
24.51	567	1540	2410
24.52	616	1469	2400
24.53	597	1517	2438
24.54	586	1551	2404
24.55	600	1546	2407
24.56	547	1508	2396
24.57	512	1586	2371
24.58	577	1523	2387
24.59	577	1576	2401
24.6	590	1540	2395
24.61	600	1530	2383
24.62	577	1544	2459
24.63	593	1609	2426
24.64	607	1562	2415
24.65	644	1520	2414
24.66	626	1525	2408
24.67	526	1519	2429
24.68	559	1555	2396
24.69	615	1535	2411
24.7	643	1576	2395
24.71	606	1515	2445
24.72	597	1447	2382
24.73	514	1598	2370
24.74	615	1499	2467
24.75	589	1516	2448
24.76	610	1561	2437
24.77	661	1520	2413
24.78	644	1568	2386
24.79	602	1531	2376
24.8	595	1523	2384
24.81	659	1571	2398
24.82	614	1577	2460
24.83	570	1613	2429
24.84	598	1525	2398
24.85	580	1512	2434
24.86	629	1532	2445
24.87	544	1528	2439
24.88	570	1540	2361
24.89	608	1494	2389
24.9	575	1586	2463
24.91	575	1508	2445
24.92	629	1551	2407
24.93	634	1596	2424
24.94	575	1535	2407
24.95	634	1555	2449
24.96	611	1519	2433
[truncated: 6,502 more rows]

## Sheet: Fig 2d
Pore width	dV/dlogW
Å	cm3)/g
	CHFM-550	CHFM-700	CHFM-850
3.1934	0.06384	0.09427	0.14387
3.3404	0.26589	0.33161	0.39006
3.4942	0.34782	0.52103	0.70081
3.655	0.29084	0.4005	0.41588
3.8232	0.12309	0.17721	0.09129
3.9992	0.027	0	0
4.1833	0.18931	0.06559	0.02002
4.3758	0.2654	0.24133	0.32184
4.5772	0.59167	0.66595	0.59138
4.7879	0.80557	0.86584	0.90764
5.0083	0.7146	0.71769	0.55326
5.2388	0.85254	0.60813	0.4553
5.4799	0.8009	0.61674	0.53657
5.7322	0.57408	0.54959	0.47247
5.996	0.56164	0.39658	0.26188
6.272	0.51971	0.27284	0.14445
6.5607	0.20776	0.15056	0.13678
6.8626	0.17164	0.04283	0.07105
7.1785	0.22267	0.07717	0.09404
7.5089	0.05102	0.15189	0.16113
7.8546	0.51096	0.26799	0.25553
8.2161	0.7106	0.30194	0.26754
8.5943	0.3132	0.21247	0.2012
8.9898	0.20387	0.18566	0.17016
9.4036	0.17294	0.17568	0.15832

## Sheet: Fig 3a
CHFM-550		CHFM-700		CHFM-850
H2 permeance	H2/CO2 selectivity	H2 permeance	H2/CO2 selectivity	H2 permeance	H2/CO2 selectivity
102.154	9.35361	35.203	28.0474	16.217	46.2172
217.239	9.76494	81.1064	36.9962	48.5681	66.8324
364.778	10.0433	168.331	42.426	107.056	79.7946
466.755	11.0834	257.773	49.5193	148.194	83.9012

## Sheet: Fig 3b
Kinetic diameter of gases (Å)	Permeance (GPU)				Selectivity	yEr±
2.6	139.575			H2/CO2	83.9011	10.345
2.89	148.194			H2/N2	828.963	65.356
3.3	1.76629			H2/CH4	5706.34	580.35
3.64	0.17877
3.8	0.02597

## Sheet: Fig 3c
Sp37sp2	H2 permeance	Selectivity
0.73	466.755	11.0834
0.47	257.773	49.5193
0.36	148.194	83.9012

## Sheet: Fig 3d
	Total feed pressure (bar)	H2 permeance (GPU)	CO2 permeance (GPU)	H2/CO2 selectivity	yEr± (H2)	yEr± (CO2)	yEr± (H2/CO2)
	5	80.5014	2.53958	31.7192	5.76972	0.14577	1.93748
	10	76.0888	2.26806	33.6183	4.91567	0.07963	3.26921
	15	68.8201	1.9424	35.4667	5.65776	0.09316	3.08289
	18	67.7459	1.80633	37.6917	3.57452	0.13314	4.20198

## Sheet: Fig 3e
time	Gas permeance	H2/CO2 selectivity	CO2 Permeance
h	GPU	-
3	93.069	33.6321	2.46993
10	97.7903	36.2302	2.42313
16	96.3423	35.3435	2.44295
22	73.3018	32.3166	1.9588
27	78.0458	31.2021	2.1808
32	75.244	30.5879	2.133
37	78.1546	31.2126	2.18356
42	85.2213	32.1431	2.3402
47	84.1549	32.2458	2.29968
52	85.2566	33.4156	2.25214
57	76.6584	32.9136	2.02526
62	73.1578	31.5879	1.99943
69	75.7104	31.9727	2.05521
74	75.6383	30.2508	2.1698
79	74.0073	32.0618	1.99638
84	72.3824	31.9573	1.95206
89.5	74.9026	32.7465	1.98197
95	73.6627	34.154	1.86399
100.5	77.6143	37.0973	1.82262
106	76.5053	33.801	1.96755
111.5	75.1251	34.7413	1.87457
117	76.0888	35.6977	1.85135
122.5	72.7985	38.2832	1.64037
128	73.9505	34.8652	1.83422
133.5	70.025	28.9544	2.07308
139	72.9241	29.2214	2.15336
144.5	78.4542	32.2009	2.12585
150	81.3104	35.9369	1.98432
155.5	79.0957	35.2275	1.96141
161	78.5721	36.6476	1.87112
166.5	78.3343	38.0163	1.7975
172	73.8952	36.6738	1.74226
177.5	69.0315	30.7472	1.9199
183	70.9292	34.6624	1.75779
188.5	69.2568	27.4091	2.16194
194	69.1318	31.1417	1.89879
199.5	68.8223	31.0947	1.89171
205	68.7201	25.4075	2.31113
210.5	70.6174	34.2788	1.76836

## Sheet: Fig 4
	PBI @ 150 °C		POF @ 150 °C		Al2O3/SAPO 34 @150 °C		ZIF-8/ZIF-9@P84 @150 °C		This work @ 130 °C		MoS2 @ 160 °C		GO @140 °C		ZIF-90 @ 200 °C		CMS-1 @ 150 °C		CMS-2 @ 200 °C		CMS-3 @ 150 °C		MOF JUC-150 @ 200 °C		CMS-4 @ 150 °C
1.5	140	24.2	39.5	214.706	23.026	500	9.6	1400.26	11.0834	1200	8.4	40	40	14784	7.3	1065	14.5	650	24	228.438	8	452.407	30.2	54	80
								773.319	49.5193
								444.581	83.9012

## Sheet: Supplementary Fig 5c
Wavenumber	Absorbance
399.922	0
400.163	0
400.404	0
400.646	0
400.887	0
401.128	0
401.369	0
401.61	0
401.851	0
402.092	0
402.333	0
402.574	0
402.815	0
403.056	0
403.297	0
403.538	0
403.779	0
404.02	0
404.262	0
404.503	0
404.744	0
404.985	0
405.226	0
405.467	0
405.708	0
405.949	0
406.19	0
406.431	0
406.672	0
406.913	0
407.154	0
407.395	0
407.636	0
407.877	0
408.118	0
408.36	0
408.601	0
408.842	0
409.083	0
409.324	0
409.565	0
409.806	0
410.047	0
410.288	0
410.529	0
410.77	0
411.011	0
411.252	0
411.493	0
411.734	0
411.976	0
412.217	0
412.458	0
412.699	0
412.94	0
413.181	0
413.422	0
413.663	0
413.904	0
414.145	0
414.386	0
414.627	0
414.868	0
415.109	0
415.35	0
415.591	0
415.832	0
416.074	0
416.315	0
416.556	0
416.797	0
417.038	0
417.279	0
417.52	0
417.761	0
418.002	0
418.243	0
418.484	0
418.725	0
418.966	0
419.207	0
419.448	0
419.69	0
419.931	0
420.172	0
420.413	0
420.654	0
420.895	0
421.136	0
421.377	0
421.618	0
421.859	0
422.1	0
422.341	0
422.582	0
422.823	0
423.064	0
423.305	0
423.546	0
423.788	0
424.029	0
424.27	0
424.511	0
424.752	0
424.993	0
425.234	0
425.475	0
425.716	0
425.957	0
426.198	0
426.439	0
426.68	0
426.921	0
427.162	0
427.404	0
427.645	0
427.886	0
428.127	0
428.368	0
428.609	0
428.85	0
429.091	0
429.332	0
429.573	0
429.814	0
430.055	0
430.296	0
430.537	0
430.778	0
431.019	0
431.26	0
431.502	0
431.743	0
431.984	0
432.225	0
432.466	0
432.707	0
432.948	0
433.189	0
433.43	0
433.671	0
433.912	0
434.153	0
434.394	0
434.635	0
434.876	0
435.118	0
435.359	0
435.6	0
435.841	0
436.082	0
436.323	0
436.564	0
436.805	0
437.046	0
437.287	0
437.528	0
437.769	0
438.01	0
438.251	0
438.492	0
438.733	0
438.974	0
439.216	0
439.457	0
439.698	0
439.939	0
440.18	0
440.421	0
440.662	0
440.903	0
441.144	0
441.385	0
441.626	0
441.867	0
442.108	0
442.349	0
442.59	0
442.832	0
443.072	0
443.314	0
443.555	0
443.796	0
444.037	0
444.278	0
444.519	0
444.76	0
445.001	0
445.242	0
445.483	0
445.724	0
445.965	0
446.206	0
446.447	0
446.688	0
446.93	0
447.171	0
447.412	0
447.653	0
447.894	0
448.135	0
448.376	0
448.617	0
448.858	0
449.099	0
449.34	0
449.581	0
449.822	0
450.063	0
450.304	0
450.546	0
450.786	0
451.028	0
451.269	0
451.51	0
451.751	0
451.992	0
452.233	0
452.474	0
452.715	0
452.956	0
453.197	0
453.438	0
453.679	0
453.92	0
454.161	0
454.402	0
454.644	0
454.885	0
455.126	0
455.367	0
455.608	0
455.849	0
456.09	0
456.331	0
456.572	0
456.813	0
457.054	0
457.295	0
457.536	0
457.777	0
458.018	0
458.26	0
458.5	0
458.742	0
458.983	0
459.224	0
459.465	0
459.706	0
459.947	0
460.188	0
460.429	0
460.67	0
460.911	0
461.152	0
461.393	0
461.634	0
461.875	0
462.116	0
462.358	0
462.599	0
462.84	0
463.081	0
463.322	0
463.563	0
463.804	0
464.045	0
464.286	0
464.527	0
464.768	0
465.009	0
465.25	0
465.491	0
465.732	0
465.973	0
466.214	0
466.456	0
466.697	0
466.938	0
467.179	0
467.42	0
467.661	0
467.902	0
468.143	0
468.384	0
468.625	0
468.866	0
469.107	0
469.348	0
469.589	0
469.83	0
470.072	0
470.313	0
470.554	0
470.795	0
471.036	0
471.277	0
471.518	0
471.759	0
472	0
472.241	0
472.482	0
472.723	0
472.964	0
473.205	0
473.446	0
473.688	0
473.928	0
474.17	0
474.411	0
474.652	0
474.893	0
475.134	0
475.375	0
475.616	0
475.857	0
476.098	0
476.339	0
476.58	0
476.821	0
477.062	0
477.303	0
477.545	0
477.786	0
478.027	0
478.268	0
478.509	0
478.75	0
478.991	0
479.232	0
479.473	0
479.714	0
479.955	0
480.196	0
480.437	0
480.678	0
480.919	0
481.16	0
481.401	0
481.642	0
481.884	0
482.125	0
482.366	0
482.607	0
482.848	0
483.089	0
483.33	0
483.571	0
483.812	0
484.053	0
484.294	0
484.535	0
484.776	0
485.017	0
485.259	0
485.5	0
485.741	0
485.982	0
486.223	0
486.464	0
486.705	0
486.946	0
487.187	0
487.428	0
487.669	0
487.91	0
488.151	0
488.392	0
488.633	0
488.874	0
489.115	0
489.356	0
489.598	0
489.839	0
490.08	0
490.321	0
490.562	0
490.803	0
491.044	0
491.285	0
491.526	0
491.767	0
492.008	0
492.249	0
492.49	0
492.731	0
492.972	0
493.214	0
493.455	0
493.696	0
493.937	0
494.178	0
494.419	0
494.66	0
494.901	0
495.142	0
495.383	0
495.624	0
495.865	0
496.106	0
496.347	0
496.588	0
496.829	0
497.07	0
497.312	0
497.553	0
497.794	0
498.035	0
498.276	0
498.517	0
498.758	0
498.999	0
499.24	0
499.481	0
499.722	0
499.963	0
500.204	0
500.445	0
500.686	0
500.928	0
501.168	0
501.41	0
501.651	0
501.892	0
502.133	0
502.374	0
502.615	0
502.856	0
503.097	0
503.338	0
503.579	0
503.82	0
504.061	0
504.302	0
504.543	0
504.784	0
505.026	0
505.267	0
505.508	0
505.749	0
505.99	0
506.231	0
506.472	0
506.713	0
506.954	0
507.195	0
507.436	0
507.677	0
507.918	0
508.159	0
508.4	0
508.642	0
508.882	0
509.124	0
509.365	0
509.606	0
509.847	0
510.088	0
510.329	0
510.57	0
510.811	0
511.052	0
511.293	0
511.534	0
511.775	0
512.016	0
512.257	0
512.499	0
512.74	0
512.981	0
513.222	0
513.463	0
513.704	0
513.945	0
514.186	0
514.427	0
514.668	0
514.909	0
515.15	0
515.391	0
515.632	0
515.873	0
516.114	0
516.356	0
516.597	0
516.838	0
517.079	0
517.32	0
517.561	0
517.802	0
518.043	0
518.284	0
518.525	0
518.766	0
519.007	0
519.248	0
519.489	0
519.73	0
519.971	0
520.212	0
520.454	0
520.695	0
520.936	0
521.177	0
521.418	0
521.659	0
521.9	0
522.141	0
522.382	0
522.623	0
522.864	0
523.105	0
523.346	0
523.587	0
523.828	0
524.069	0
524.311	0
524.552	0
524.793	0
525.034	0
525.275	0
525.516	0
525.757	0
525.998	0
526.239	0
526.48	0
526.721	0
526.962	0
527.203	0
527.444	0
527.685	0
527.927	0
528.168	0
528.409	0
528.65	0
528.891	0
529.132	0
529.373	0
529.614	0
529.855	0
530.096	0
530.337	0
530.578	0
530.819	0
531.06	0
531.301	0
531.542	0
531.783	0
532.024	0
532.266	0
532.507	0
532.748	0
532.989	0
533.23	0
533.471	0
533.712	0
533.953	0
534.194	0
534.435	0
534.676	0
534.917	0
535.158	0
535.399	0
535.64	0
535.881	0
536.123	0
536.364	0
536.605	0
536.846	0
537.087	0
537.328	0
537.569	0
537.81	0
538.051	0
538.292	0
538.533	0
538.774	0
539.015	0
539.256	0
539.497	0
539.739	0
539.98	0
540.221	0
540.462	0
540.703	0
540.944	0
541.185	0
541.426	0
541.667	0
541.908	0
542.149	0
542.39	0
542.631	0
542.872	0
543.113	0
543.354	0
543.596	0
543.837	0
544.078	0
544.319	0
544.56	0
544.801	0
545.042	0
545.283	0
545.524	0
545.765	0
546.006	0
546.247	0
546.488	0
546.729	0
546.97	0
547.212	0
547.452	0
547.694	0
547.935	0
548.176	0
548.417	0
548.658	0
548.899	0
549.14	0
549.381	0
549.622	0
549.863	0
550.104	0
550.345	0
550.586	0
550.827	0
551.068	0
551.309	0
551.551	0
551.792	0
552.033	0
552.274	0
552.515	0
552.756	0
552.997	0
553.238	0
553.479	0
553.72	0
553.961	0
554.202	0
554.443	0
554.684	0
554.926	0
555.167	0
555.408	0
555.649	0
555.89	0
556.131	0
556.372	0
556.613	0
556.854	0
557.095	0
557.336	0
557.577	0
557.818	0
558.059	0
558.3	0
558.541	0
558.783	0
559.024	0
559.265	0
559.506	0
559.747	0
559.988	0
560.229	0
560.47	0
560.711	0
560.952	0
561.193	0
561.434	0
561.675	0
561.916	0
562.157	0
562.398	0
562.639	0
562.88	0
563.122	0
563.363	0
563.604	0
563.845	0
564.086	0
564.327	0
564.568	0
564.809	0
565.05	0
565.291	0
565.532	0
565.773	0
566.014	0
566.255	0
566.496	0
566.737	0
566.979	0
567.22	0
567.461	0
567.702	0
567.943	0
568.184	0
568.425	0
568.666	0
568.907	0
569.148	0
569.389	0
569.63	0
569.871	0
570.112	0
570.354	0
570.595	0
570.836	0
571.077	0
571.318	0
571.559	0
571.8	0
572.041	0
572.282	0
572.523	0
572.764	0
573.005	0
573.246	0
573.487	0
573.728	0
573.969	0
574.21	0
574.452	0
574.693	0
574.934	0
575.175	0
575.416	0
575.657	0
575.898	0
576.139	0
576.38	0
576.621	0
576.862	0
577.103	0
577.344	0
577.585	0
577.826	0
578.067	0
578.308	0
578.55	0
578.791	0
579.032	0
579.273	0
579.514	0
579.755	0
579.996	0
580.237	0
580.478	0
580.719	0
580.96	0
581.201	0
581.442	0
581.683	0
581.924	0
582.165	0
582.407	0
582.648	0
582.889	0
583.13	0
583.371	0
583.612	0
583.853	0
584.094	0
584.335	0
584.576	0
584.817	0
585.058	0
585.299	0
585.54	0
585.781	0
586.023	0
586.264	0
586.505	0
586.746	0
586.987	0
587.228	0
587.469	0
587.71	0
587.951	0
588.192	0
588.433	0
588.674	0
588.915	0
589.156	0
589.397	0
589.638	0
589.88	0
590.12	0
590.362	0
590.603	0
590.844	0
591.085	0
591.326	0
591.567	0
591.808	0
592.049	0
592.29	0
592.531	0
592.772	0
593.013	0
593.254	0
593.495	0
593.736	0
593.977	0
594.219	0
594.46	0
594.701	0
594.942	0
595.183	0
595.424	0
595.665	0
595.906	0
596.147	0
596.388	0
596.629	0
596.87	0
597.111	0
597.352	0
597.593	0
597.835	0
598.076	0
598.317	0
598.558	0
598.799	0
599.04	0
599.281	0
599.522	0
599.763	0
600.004	0
600.245	0
600.486	0
600.727	0
600.968	0
601.209	0
601.451	0
601.692	0
601.933	0
602.174	0
602.415	0
602.656	0
602.897	0
603.138	0
603.379	0
603.62	0
603.861	0
604.102	0
604.343	0
604.584	0
604.825	0
605.066	0
605.308	0
605.548	0
605.79	0
606.031	0
606.272	0
606.513	0
606.754	0
606.995	0
607.236	0
607.477	0
607.718	0
607.959	0
608.2	0
608.441	0
608.682	0
608.923	0
609.164	0
609.405	0
609.647	0
609.888	0
610.129	0
610.37	0
610.611	0
610.852	0
611.093	0
611.334	0
611.575	0
611.816	0
612.057	0
612.298	0
612.539	0
612.78	0
613.021	0
613.263	0
613.504	0
613.745	0
613.986	0
614.227	0
614.468	0
614.709	0
614.95	0
615.191	0
615.432	0
615.673	0
615.914	0
616.155	0
616.396	0
616.637	0
616.879	0
617.12	0
617.361	0
617.602	0
617.843	0
618.084	0
618.325	0
618.566	0
618.807	0
619.048	0
619.289	0
619.53	0
619.771	0
620.012	0
620.253	0
620.494	0
620.736	0
620.976	0
621.218	0
621.459	0
621.7	0
621.941	0
622.182	0
622.423	0
622.664	0
622.905	0
623.146	0
623.387	0
623.628	0
623.869	0
624.11	0
624.351	0
624.592	0
624.833	0
625.075	0
625.316	0
625.557	0
625.798	0
626.039	0
626.28	0
626.521	0
626.762	0
627.003	0
627.244	0
627.485	0
627.726	0
627.967	0
628.208	0
628.449	0
628.691	0
628.932	0
629.173	0
629.414	0
629.655	0
629.896	0
630.137	0
630.378	0
630.619	0
630.86	0
631.101	0
631.342	0
631.583	0
631.824	0
632.065	0
632.307	0
632.548	0
632.789	0
633.03	0
633.271	0
633.512	0
633.753	0
633.994	0
634.235	0
634.476	0
634.717	0
634.958	0
635.199	0
635.44	0
635.681	0
635.922	0
636.163	0
636.404	0
636.646	0
636.887	0
637.128	0
637.369	0
637.61	0
637.851	0
638.092	0
638.333	0
638.574	0
638.815	0
639.056	0
639.297	0
639.538	0
639.779	0
640.02	0
640.261	0
640.503	0
640.744	0
640.985	0
641.226	0
641.467	0
641.708	0
641.949	0
642.19	0
642.431	0
642.672	0
642.913	0
643.154	0
643.395	0
643.636	0
643.877	0
644.119	0
644.36	0
644.601	0
644.842	0
645.083	0
645.324	0
645.565	0
645.806	0
646.047	0
646.288	0
646.529	0
646.77	0
647.011	0
647.252	0
647.493	0
647.734	0
647.976	0
648.217	0
648.458	0
648.699	0
648.94	0
649.181	0
649.422	0
649.663	0
649.904	0.19866
650.145	0.19797
650.386	0.19752
650.627	0.19734
650.868	0.19741
651.109	0.19766
651.35	0.19802
651.591	0.19841
651.832	0.19877
652.073	0.19906
652.315	0.19925
652.556	0.19934
652.797	0.19935
653.038	0.19932
653.279	0.19931
653.52	0.19936
653.761	0.1995
654.002	0.19968
654.243	0.19984
654.484	0.1999
654.725	0.19982
654.966	0.19959
655.207	0.19926
655.448	0.19892
655.689	0.19868
655.931	0.19857
656.172	0.1986
656.413	0.19869
656.654	0.19877
656.895	0.19878
657.136	0.1987
657.377	0.19859
657.618	0.19854
657.859	0.19865
658.1	0.19897
658.341	0.1995
658.582	0.20017
658.823	0.2009
659.064	0.20159
659.305	0.20218
659.547	0.20266
659.788	0.20309
660.029	0.20349
660.27	0.2039
660.511	0.20432
660.752	0.20468
660.993	0.20493
661.234	0.205
661.475	0.20484
661.716	0.20448
661.957	0.20398
662.198	0.20342
662.439	0.20293
662.68	0.2026
662.921	0.20248
663.162	0.20258
663.404	0.20289
663.644	0.20335
663.886	0.2039
664.127	0.20448
664.368	0.20506
664.609	0.2056
664.85	0.20611
665.091	0.20655
665.332	0.20693
665.573	0.20723
665.814	0.20746
666.055	0.20761
666.296	0.20769
666.537	0.20772
666.778	0.20773
667.019	0.20775
667.26	0.20785
667.501	0.20809
667.743	0.20859
667.984	0.20932
668.225	0.21007
668.466	0.21053
668.707	0.21067
668.948	0.21059
669.189	0.21038
669.43	0.21007
669.671	0.20968
669.912	0.2092
670.153	0.20863
670.394	0.20801
670.635	0.20735
670.876	0.20667
671.117	0.20598
671.359	0.20528
671.6	0.20452
671.841	0.20368
672.082	0.20269
672.323	0.20155
672.564	0.20022
672.805	0.19873
673.046	0.19711
673.287	0.19542
673.528	0.19372
673.769	0.19206
674.01	0.1905
674.251	0.18904
674.492	0.18765
674.733	0.18629
674.975	0.18487
675.216	0.18333
675.457	0.18164
675.698	0.17982
675.939	0.17792
676.18	0.17602
676.421	0.1742
676.662	0.17249
676.903	0.1709
677.144	0.16939
677.385	0.1679
677.626	0.16642
677.867	0.16492
678.108	0.16343
678.349	0.16198
678.59	0.1606
678.832	0.15928
679.072	0.15797
679.314	0.15661
679.555	0.15513
679.796	0.15351
680.037	0.15175
680.278	0.14992
680.519	0.1481
680.76	0.14641
681.001	0.1449
681.242	0.14362
681.483	0.14258
681.724	0.14175
681.965	0.14109
682.206	0.14059
682.447	0.1402
682.688	0.13991
682.929	0.13969
683.171	0.1395
683.412	0.13929
683.653	0.13902
683.894	0.13867
684.135	0.13821
684.376	0.13768
684.617	0.13711
684.858	0.13655
685.099	0.13604
685.34	0.13559
685.581	0.13519
685.822	0.13484
686.063	0.13451
686.304	0.1342
686.545	0.13389
686.787	0.13361
687.028	0.13335
687.269	0.13312
687.51	0.13293
687.751	0.13276
687.992	0.13261
688.233	0.13249
688.474	0.13243
688.715	0.13244
688.956	0.13255
689.197	0.13275
689.438	0.13301
689.679	0.13329
689.92	0.13352
690.161	0.13364
690.403	0.13364
690.644	0.13352
690.885	0.13331
691.126	0.13306
691.367	0.13283
691.608	0.13264
691.849	0.13251
692.09	0.13243
692.331	0.13237
692.572	0.13229
692.813	0.13219
693.054	0.13205
693.295	0.13189
693.536	0.13172
693.777	0.13157
694.018	0.13146
694.26	0.13139
694.5	0.13136
694.742	0.13135
694.983	0.13136
695.224	0.13136
695.465	0.13134
695.706	0.1313
695.947	0.13122
696.188	0.13113
696.429	0.13103
696.67	0.13096
696.911	0.13093
697.152	0.13096
697.393	0.13106
697.634	0.13121
697.875	0.13138
698.116	0.13153
698.357	0.1316
698.599	0.13156
698.84	0.1314
699.081	0.13113
699.322	0.1308
699.563	0.13045
699.804	0.13012
700.045	0.12985
700.286	0.12964
700.527	0.12948
700.768	0.12935
701.009	0.12924
701.25	0.12911
701.491	0.12898
701.732	0.12884
701.973	0.12868
702.215	0.12851
702.456	0.12832
702.697	0.12809
702.938	0.12782
703.179	0.12753
703.42	0.12724
703.661	0.12698
703.902	0.12678
704.143	0.12666
704.384	0.12662
704.625	0.12664
704.866	0.12669
705.107	0.12674
705.348	0.1268
705.589	0.12685
705.83	0.12693
706.072	0.12704
706.313	0.12721
706.554	0.12741
706.795	0.12761
707.036	0.12778
707.277	0.12786
707.518	0.12783
707.759	0.12769
708	0.12746
708.241	0.12717
708.482	0.12688
708.723	0.12661
708.964	0.12639
709.205	0.12623
709.446	0.12611
709.687	0.12602
709.928	0.12591
710.17	0.12576
710.411	0.12555
710.652	0.12527
710.893	0.12495
711.134	0.1246
711.375	0.12427
711.616	0.12401
711.857	0.12384
712.098	0.12378
712.339	0.12382
712.58	0.12391
712.821	0.12402
713.062	0.12408
713.303	0.12405
713.544	0.12392
713.785	0.12368
714.027	0.12336
714.268	0.12298
714.509	0.12257
714.75	0.12215
714.991	0.12172
715.232	0.12128
715.473	0.12085
715.714	0.12042
715.955	0.12003
716.196	0.11969
716.437	0.11941
716.678	0.11922
716.919	0.11912
717.16	0.11909
717.401	0.11914
717.643	0.11923
717.884	0.11934
718.125	0.11944
718.366	0.11949
718.607	0.11947
718.848	0.11934
719.089	0.1191
719.33	0.11876
719.571	0.11834
719.812	0.1179
720.053	0.11746
720.294	0.11707
720.535	0.11671
720.776	0.11638
721.017	0.11605
721.258	0.11568
721.5	0.11526
721.74	0.11482
721.982	0.11436
722.223	0.11395
722.464	0.11359
722.705	0.11333
722.946	0.11314
723.187	0.11302
723.428	0.11294
723.669	0.11287
723.91	0.11282
724.151	0.11278
724.392	0.11276
724.633	0.11276
724.874	0.11278
725.115	0.11281
725.356	0.11282
725.597	0.1128
725.839	0.11272
726.08	0.11257
726.321	0.11237
726.562	0.11212
726.803	0.11182
727.044	0.1115
727.285	0.11113
727.526	0.11075
727.767	0.11034
728.008	0.10992
728.249	0.10951
728.49	0.10913
728.731	0.10879
728.972	0.1085
729.213	0.10825
729.455	0.10804
729.696	0.10786
729.937	0.10769
730.178	0.10754
730.419	0.1074
730.66	0.10727
730.901	0.10715
731.142	0.10703
731.383	0.10691
731.624	0.10676
731.865	0.10658
732.106	0.10635
732.347	0.10605
732.588	0.10569
732.829	0.10527
733.071	0.1048
733.312	0.1043
733.553	0.10381
733.794	0.10334
734.035	0.10293
734.276	0.10258
734.517	0.10229
734.758	0.10206
734.999	0.10187
735.24	0.10169
735.481	0.1015
735.722	0.10129
735.963	0.10105
736.204	0.10077
736.445	0.10046
736.686	0.10014
736.928	0.09982
737.169	0.0995
737.41	0.09921
737.651	0.09894
737.892	0.0987
738.133	0.09849
738.374	0.09831
738.615	0.09815
738.856	0.09799
739.097	0.09783
739.338	0.09765
739.579	0.09742
739.82	0.09714
740.061	0.09681
740.302	0.09644
740.543	0.09606
740.784	0.09571
741.026	0.09542
741.267	0.09521
741.508	0.09506
741.749	0.09496
741.99	0.09486
742.231	0.09472
742.472	0.09451
742.713	0.09421
742.954	0.09384
743.195	0.0934
743.436	0.09295
743.677	0.0925
743.918	0.09208
744.159	0.09169
744.4	0.09135
744.641	0.09104
744.883	0.09077
745.124	0.09055
745.365	0.09036
745.606	0.09022
745.847	0.0901
746.088	0.08999
746.329	0.08988
746.57	0.08975
746.811	0.0896
747.052	0.08943
747.293	0.08922
747.534	0.08897
747.775	0.08868
748.016	0.08831
748.257	0.08787
748.499	0.08734
748.74	0.08675
748.981	0.08613
749.222	0.08553
749.463	0.08499
749.704	0.08454
749.945	0.08419
750.186	0.08393
750.427	0.08371
750.668	0.0835
750.909	0.08324
751.15	0.08292
751.391	0.08252
751.632	0.08205
751.873	0.08152
752.114	0.08094
752.356	0.08034
752.597	0.07974
752.838	0.07916
753.079	0.07863
753.32	0.07816
753.561	0.07774
753.802	0.07735
754.043	0.07696
754.284	0.07654
754.525	0.07605
754.766	0.07548
755.007	0.07485
755.248	0.07418
755.489	0.07351
755.73	0.07288
755.971	0.07229
756.212	0.07176
756.454	0.07126
756.695	0.0708
756.936	0.07034
757.177	0.06991
757.418	0.0695
757.659	0.06914
757.9	0.06884
758.141	0.0686
758.382	0.0684
758.623	0.06821
758.864	0.068
759.105	0.06774
759.346	0.06739
759.587	0.06694
759.828	0.06639
760.069	0.06575
760.311	0.06505
760.552	0.06433
760.793	0.06363
761.034	0.06297
761.275	0.06237
761.516	0.06181
761.757	0.06129
761.998	0.06076
762.239	0.06021
762.48	0.05961
762.721	0.05897
762.962	0.05831
763.203	0.05768
763.444	0.05711
763.685	0.05662
763.927	0.05621
764.168	0.05585
764.409	0.05551
764.65	0.05514
764.891	0.0547
765.132	0.05417
765.373	0.05356
765.614	0.05291
765.855	0.05225
766.096	0.05162
766.337	0.05106
766.578	0.05059
766.819	0.05019
767.06	0.04984
767.301	0.04951
767.542	0.04916
767.783	0.04876
768.024	0.04829
768.266	0.04776
768.507	0.0472
768.748	0.04664
768.989	0.04612
769.23	0.04566
769.471	0.04529
769.712	0.04499
769.953	0.04474
770.194	0.04449
770.435	0.04422
770.676	0.04388
770.917	0.04348
771.158	0.04301
771.399	0.04249
771.64	0.04194
771.881	0.04138
772.123	0.04081
772.364	0.04022
772.605	0.03961
772.846	0.03895
773.087	0.03824
773.328	0.03749
773.569	0.0367
773.81	0.0359
774.051	0.03509
774.292	0.03431
774.533	0.03358
774.774	0.0329
775.015	0.03229
775.256	0.03174
775.497	0.03124
775.739	0.03077
775.98	0.03033
776.221	0.02988
776.462	0.02941
776.703	0.02889
776.944	0.02832
777.185	0.0277
777.426	0.02703
777.667	0.02633
777.908	0.0256
778.149	0.02488
778.39	0.02419
778.631	0.02354
778.872	0.02295
779.113	0.02243
779.354	0.02196
779.596	0.02154
779.837	0.02114
780.078	0.02076
780.319	0.02037
780.56	0.01996
780.801	0.01955
781.042	0.01912
781.283	0.01868
781.524	0.01823
781.765	0.01776
782.006	0.0173
782.247	0.01685
782.488	0.01644
782.729	0.01608
782.97	0.01581
783.211	0.01561
783.452	0.01547
783.693	0.01535
783.935	0.01522
784.176	0.01503
784.417	0.01479
784.658	0.0145
784.899	0.01421
785.14	0.01395
785.381	0.01375
785.622	0.01363
785.863	0.01358
786.104	0.01357
786.345	0.01357
786.586	0.01356
786.827	0.01353
787.068	0.01348
787.309	0.01345
787.551	0.01346
787.792	0.01354
788.033	0.0137
788.274	0.01397
788.515	0.01433
788.756	0.01477
788.997	0.01528
789.238	0.01582
789.479	0.01635
789.72	0.01683
789.961	0.01725
790.202	0.01758
790.443	0.01785
790.684	0.01809
790.925	0.01835
791.167	0.01866
791.408	0.01904
791.649	0.01951
791.89	0.02004
792.131	0.0206
792.372	0.02114
792.613	0.02164
792.854	0.02208
793.095	0.02248
793.336	0.02284
793.577	0.02322
793.818	0.02363
794.059	0.02411
794.3	0.02469
794.541	0.02537
794.782	0.02615
795.024	0.02701
795.265	0.02792
795.506	0.02884
795.747	0.02971
795.988	0.03051
796.229	0.03122
796.47	0.03185
796.711	0.03243
796.952	0.033
797.193	0.0336
797.434	0.03426
797.675	0.035
797.916	0.03578
798.157	0.03659
798.398	0.03739
798.639	0.03815
798.88	0.03887
799.122	0.03953
799.363	0.04015
799.604	0.04074
799.845	0.0413
800.086	0.04184
800.327	0.04236
800.568	0.04285
800.809	0.04331
801.05	0.04374
801.291	0.04413
801.532	0.04448
801.773	0.04482
802.014	0.04516
802.255	0.04552
802.496	0.04594
802.737	0.04643
802.979	0.047
803.22	0.04764
803.461	0.04832
803.702	0.04902
803.943	0.0497
804.184	0.05033
804.425	0.05091
804.666	0.05144
804.907	0.05191
805.148	0.05235
805.389	0.05275
805.63	0.0531
805.871	0.05341
806.112	0.05368
806.354	0.05392
806.595	0.05416
806.836	0.05441
807.077	0.05469
807.318	0.05504
807.559	0.05543
807.8	0.05586
808.041	0.05631
808.282	0.05674
808.523	0.05713
808.764	0.05747
809.005	0.05776
809.246	0.05801
809.487	0.05823
809.728	0.05844
809.969	0.05866
810.21	0.05889
810.452	0.05915
810.693	0.05941
810.934	0.05968
811.175	0.05993
811.416	0.06016
811.657	0.06036
811.898	0.06053
812.139	0.06066
812.38	0.06078
812.621	0.06088
812.862	0.06098
813.103	0.06108
813.344	0.0612
813.585	0.06136
813.826	0.06157
814.067	0.06182
814.308	0.06213
814.55	0.06248
814.791	0.06283
815.032	0.06317
815.273	0.06345
815.514	0.06367
815.755	0.06381
815.996	0.06388
816.237	0.06392
816.478	0.06394
816.719	0.06398
816.96	0.06405
817.201	0.06415
817.442	0.06429
817.683	0.06445
817.924	0.06464
818.165	0.06484
818.407	0.06505
818.648	0.06525
818.889	0.06542
819.13	0.06556
819.371	0.06564
819.612	0.06566
819.853	0.06562
820.094	0.06555
820.335	0.06548
820.576	0.06542
820.817	0.0654
821.058	0.06541
821.299	0.06545
821.54	0.06549
821.781	0.06551
822.023	0.0655
822.264	0.06546
822.505	0.06538
822.746	0.0653
822.987	0.06522
823.228	0.06518
823.469	0.06517
823.71	0.06521
823.951	0.06529
824.192	0.06538
824.433	0.06545
824.674	0.06548
824.915	0.06544
825.156	0.06534
825.397	0.06519
825.638	0.06503
825.88	0.06491
826.12	0.06485
826.362	0.06487
826.603	0.06495
826.844	0.06508
827.085	0.06519
827.326	0.06526
827.567	0.06526
827.808	0.06518
828.049	0.06506
828.29	0.06491
828.531	0.06478
828.772	0.06468
829.013	0.06463
829.254	0.06463
829.495	0.06466
829.736	0.06472
829.977	0.06477
830.219	0.06482
830.46	0.06483
830.701	0.06481
830.942	0.06476
831.183	0.06469
831.424	0.06463
831.665	0.06462
831.906	0.06468
832.147	0.06484
832.388	0.0651
832.629	0.06544
832.87	0.06581
833.111	0.06616
833.352	0.06643
833.593	0.06659
833.835	0.06664
834.076	0.06658
834.317	0.06646
834.558	0.06629
834.799	0.06611
835.04	0.06594
835.281	0.06578
835.522	0.06563
835.763	0.06549
836.004	0.06537
836.245	0.06527
836.486	0.06519
836.727	0.06514
836.968	0.06512
837.209	0.06511
837.45	0.06512
837.692	0.06514
837.933	0.06517
838.174	0.06521
838.415	0.06526
838.656	0.06532
838.897	0.06538
839.138	0.06544
839.379	0.06548
839.62	0.06552
839.861	0.06554
840.102	0.06556
840.343	0.06559
840.584	0.06562
840.825	0.06566
841.066	0.0657
841.307	0.06573
841.548	0.06576
841.79	0.06576
842.031	0.06575
842.272	0.06572
842.513	0.06567
842.754	0.0656
842.995	0.0655
843.236	0.06538
843.477	0.06524
843.718	0.06509
843.959	0.06495
844.2	0.06485
844.441	0.06479
844.682	0.06478
844.923	0.06481
845.164	0.06488
845.405	0.06495
845.647	0.06501
845.888	0.06506
846.129	0.06509
846.37	0.0651
846.611	0.06511
846.852	0.06511
847.093	0.06511
847.334	0.0651
847.575	0.06505
847.816	0.06497
848.057	0.06486
848.298	0.06472
848.539	0.06457
848.78	0.06444
849.021	0.06435
849.263	0.06431
849.504	0.0643
849.745	0.06431
849.986	0.06434
850.227	0.06437
850.468	0.06441
850.709	0.06445
850.95	0.06452
851.191	0.0646
851.432	0.0647
851.673	0.0648
851.914	0.06487
852.155	0.06492
852.396	0.06493
852.637	0.06491
852.879	0.06487
853.12	0.06483
853.361	0.0648
853.602	0.06477
853.843	0.06473
854.084	0.06468
854.325	0.06459
854.566	0.06448
854.807	0.06436
855.048	0.06424
855.289	0.06413
855.53	0.06407
855.771	0.06404
856.012	0.06405
856.253	0.06408
856.494	0.06413
856.736	0.06418
856.976	0.06422
857.218	0.06426
857.459	0.06429
857.7	0.06432
857.941	0.06437
858.182	0.06444
858.423	0.06455
858.664	0.06469
858.905	0.06485
859.146	0.06502
859.387	0.06518
859.628	0.06531
859.869	0.06539
860.11	0.06542
860.351	0.06543
860.592	0.06543
860.833	0.06545
861.075	0.0655
861.316	0.06559
861.557	0.06569
861.798	0.06577
862.039	0.06581
862.28	0.06581
862.521	0.06576
862.762	0.06569
863.003	0.06561
863.244	0.06557
863.485	0.06555
863.726	0.06557
863.967	0.06559
864.208	0.06561
864.449	0.06561
864.691	0.0656
864.932	0.06557
865.173	0.06553
865.414	0.06551
865.655	0.06551
865.896	0.06553
866.137	0.06557
866.378	0.06563
866.619	0.06571
866.86	0.06579
867.101	0.06588
867.342	0.06597
867.583	0.06607
867.824	0.06617
868.065	0.06629
868.307	0.06646
868.548	0.06667
868.789	0.06693
869.03	0.06724
869.271	0.06756
869.512	0.06787
869.753	0.06815
869.994	0.06838
870.235	0.06857
870.476	0.06875
870.717	0.06894
870.958	0.06915
871.199	0.0694
871.44	0.06968
871.681	0.06996
871.922	0.0702
872.163	0.07041
872.404	0.07056
872.646	0.07067
872.887	0.07077
873.128	0.07089
873.369	0.07103
873.61	0.07122
873.851	0.07146
874.092	0.07172
874.333	0.072
874.574	0.07229
874.815	0.07255
875.056	0.07279
875.297	0.07298
875.538	0.07314
875.779	0.07328
876.02	0.0734
876.261	0.07352
876.503	0.07368
876.744	0.07389
876.985	0.07414
877.226	0.07443
877.467	0.07474
877.708	0.07507
877.949	0.0754
878.19	0.07573
878.431	0.07608
878.672	0.07646
878.913	0.07687
879.154	0.07732
879.395	0.07778
879.636	0.07825
879.877	0.07869
880.119	0.07912
880.36	0.07952
880.601	0.07991
880.842	0.0803
881.083	0.0807
881.324	0.08114
881.565	0.08161
[truncated: 12,937 more rows]

## Sheet: Supplementary Fig 5d
Temperature	Mass	1st derivative of "Mass"
°C	%
26.924	99.9956	-0.32274
34.9415	97.4081	-0.28663
39.949	96.1536	-0.22629
44.9426	95.1446	-0.18139
49.9436	94.3409	-0.14139
54.9447	93.7304	-0.10986
59.9433	93.2422	-0.08661
64.949	92.864	-0.06714
69.9485	92.5704	-0.0508
74.9525	92.3558	-0.03743
79.9489	92.1961	-0.02842
84.9495	92.0717	-0.01789
89.9538	92.0171	-0.0107
94.9498	91.9647	-0.0093
99.964	91.9241	-0.00748
104.956	91.8898	-0.00673
109.956	91.8568	-0.006
114.957	91.8298	-0.00446
119.961	91.8122	-0.00557
124.962	91.7741	-0.00529
129.96	91.7593	-0.00398
134.963	91.7343	-0.00288
139.961	91.7305	-0.00331
144.962	91.7012	-0.00497
149.964	91.6808	-0.0056
154.965	91.6453	-0.00637
159.964	91.6171	-0.00731
164.967	91.5721	-0.01145
169.967	91.5026	-0.01596
174.97	91.4124	-0.02208
179.966	91.2818	-0.03209
184.967	91.0916	-0.04382
189.965	90.8436	-0.05663
194.964	90.5255	-0.07092
199.969	90.1342	-0.08985
204.966	89.627	-0.11101
209.973	89.0234	-0.13016
214.978	88.3239	-0.15488
219.962	87.4766	-0.17929
224.974	86.5315	-0.20705
229.97	85.4048	-0.24031
234.967	84.13	-0.27511
239.969	82.6539	-0.31148
244.97	81.0143	-0.34247
249.971	79.2286	-0.36993
254.97	77.315	-0.38922
259.97	75.3368	-0.40722
264.964	73.2453	-0.42242
269.968	71.1134	-0.43016
274.968	68.9421	-0.43836
279.969	66.7295	-0.44827
284.967	64.4596	-0.46803
289.966	62.0506	-0.49786
294.966	59.4819	-0.54715
299.968	56.5779	-0.634
304.966	53.1416	-0.78923
309.969	48.6841	-1.06908
314.965	42.4532	-1.52192
319.968	33.4639	-1.94974
324.973	22.9413	-1.7805
329.978	15.6418	-0.93056
334.971	13.6302	-0.25417
339.973	13.1028	-0.08537
344.971	12.7765	-0.0596
349.967	12.5071	-0.05127
354.968	12.264	-0.04597
359.97	12.0473	-0.04187
364.97	11.8452	-0.03859
369.97	11.6614	-0.03584
374.969	11.4868	-0.03454
379.971	11.316	-0.03304
384.968	11.1565	-0.03529
389.966	10.9632	-0.03384
394.966	10.8181	-0.0297
399.964	10.6663	-0.02859
404.97	10.532	-0.02736
409.965	10.3927	-0.02772
414.964	10.255	-0.02902
419.965	10.1025	-0.0294
424.968	9.96088	-0.029
429.965	9.8125	-0.02717
434.967	9.68921	-0.02561
439.963	9.55648	-0.02359
444.964	9.45336	-0.02146
449.961	9.34196	-0.02088
454.964	9.24453	-0.02016
459.963	9.14032	-0.02035
464.969	9.04099	-0.02042
469.965	8.93609	-0.02123
474.965	8.82874	-0.01812
479.963	8.7549	-0.01668
484.962	8.66199	-0.01578
489.962	8.59708	-0.01483
494.96	8.51376	-0.01549
499.964	8.44211	-0.01279
504.962	8.38578	-0.014
509.964	8.30205	-0.0141
514.955	8.24486	-0.01231
519.957	8.17898	-0.01258
524.963	8.119	-0.01363
529.955	8.0427	-0.0125
534.956	7.99409	-0.01045
539.959	7.9382	-0.01157
544.961	7.87838	-0.01347
549.953	7.80357	-0.01275
554.956	7.75092	-0.00988
559.953	7.70473	-0.00842
564.953	7.66673	-0.00874
569.951	7.61733	-0.01164
574.954	7.55031	-0.0116
579.955	7.50132	-0.00942
584.955	7.45615	-0.0093
589.955	7.40837	-0.00929
594.952	7.36331	-0.00913
599.957	7.31708	-0.00939
604.953	7.26938	-0.00847
609.954	7.23242	-0.00681
614.959	7.20124	-0.00874
619.95	7.14505	-0.00999
624.953	7.10142	-0.00693
629.956	7.07568	-0.00581
634.958	7.04325	-0.00731
639.958	7.00262	-0.00825
644.958	6.96079	-0.00603
649.955	6.94231	-0.00598
654.959	6.90096	-0.00703
659.954	6.87198	-0.00524
664.957	6.84861	-0.00652
669.955	6.80682	-0.00672
674.957	6.78138	-0.00577
679.956	6.74911	-0.00433
684.954	6.73811	-0.00518
689.951	6.6973	-0.00703
694.955	6.66781	-0.00575
699.954	6.63979	-0.00563
704.961	6.61147	-0.0061
709.951	6.57877	-0.0065
714.945	6.54654	-0.00684
719.949	6.51039	-0.00496
724.955	6.4969	-0.00384
729.955	6.47197	-0.00424
734.957	6.45447	-0.0036
739.955	6.43597	-0.00285
744.953	6.42596	-0.00298
749.949	6.40618	-0.00407
754.956	6.38526	-0.00394
759.958	6.36679	-0.00496
764.946	6.3357	-0.00363
769.951	6.33052	-0.0023
774.946	6.31271	-0.00376
779.944	6.29298	-0.00361
784.951	6.27662	-0.00565
789.951	6.23649	-0.00518
794.949	6.2248	-0.00305
799.945	6.20604	-0.00386
804.948	6.1862	-0.00394
809.945	6.16665	-0.0024
814.945	6.16223	-0.00203
819.94	6.14636	-0.00345
824.947	6.12772	-0.00374
829.941	6.109	-0.00283
834.94	6.0994	-0.00324
839.943	6.07661	-0.00575
844.943	6.04192	-0.00427
849.947	6.03394	-0.00297
854.947	6.0122	-0.00391
859.944	5.99489	-0.00278
864.939	5.98439	-0.00333
869.943	5.96158	-0.00484
874.944	5.936	-0.00413
879.938	5.92033	-0.0037
884.938	5.89905	-0.00371
889.942	5.88318	-0.00361
894.931	5.86302	-0.00404
		--

[truncated: 19 more sheets: Supplementary Fig 6, Supplementary Fig 7, Supplementary Fig 8, Supplementary Fig 9, Supplementary Fig 10a, Supplementary Fig 10b, Supplementary Fig 11, Supplementary Fig 12a, Supplementary Fig 12b, Supplementary Fig 14a, Supplementary Fig 14b, Supplementary Fig 14c, Supplementary Fig 15, Supplementary Fig 16a, Supplementary Fig 16b, Supplementary Fig 19, Supplementary Fig 20, Supplementary Fig 21a, Supplementary Fig 21b]
